# Supplementary material for: Characterization of the Melanoma miRNAome by Deep Sequencing
Source: PLoS One. 2010 Mar 12;5(3):e9685. doi: 10.1371/journal.pone.0009685 (PMC2837346; doi:10.1371/journal.pone.0009685)
Supplement: Table S7 — Novel Melanoma miRNAs. (0.39 MB XLS) [file pone.0009685.s007.xls]

## Sheet: miRanalyzer predicted
Novel Melanoma miRNA	chromosome	chromo start	chromo end	strand	QF1160MB_#unique reads	QF1160MB_read count	MELB_#unique reads	MELB_read count	MM653_#unique reads	MM653_read count	D20_#unique reads	D20_read count	MM386_#unique reads	MM386_read count	MM426_#unique reads	MM426_read count	MM466_#unique reads	MM466_read count	MM603_#unique reads	MM603_read count	MM472_#unique reads	MM472_read count	D10_#unique reads	D10_read count	D11_#unique reads	D11_read count	MEL202_#unique reads	MEL202_read count	intra/intergenic	Total Read Count	Validated by CID-miRNA program
MELmiRNA_1	chr1	555940	556026	-							3	7	1	2	2	8			1	2									intergenic	19	no folding
MELmiRNA_2	chr1	849107	849168	+	1	136																							intergenic	136	good folding
MELmiRNA_3	chr1	865475	865558	+	3	60																							intragenic	60	no folding
MELmiRNA_4	chr1	1465586	1465658	-									1	2															intragenic	2	good folding
MELmiRNA_5	chr1	1465590	1465654	+	4	51																							intragenic	51	good folding
MELmiRNA_6	chr1	2048292	2048364	+							1	2																	intragenic	2	good folding
MELmiRNA_7	chr1	2323786	2323864	+	2	78																							intragenic	78	no folding
MELmiRNA_8	chr1	2803025	2803104	-	3	122																							intergenic	122	no folding
MELmiRNA_9	chr1	6218535	6218596	-									3	8															intragenic	8	no folding
MELmiRNA_10	chr1	7635479	7635552	-							1	2																	intragenic	2	no folding
MELmiRNA_11	chr1	9950028	9950101	+															1	3									intragenic	3	good folding
MELmiRNA_12	chr1	10210363	10210448	+									1	8			1	2	1	10	1	3							intragenic	23	good folding
MELmiRNA_13	chr1	10579238	10579320	-													1	2											intragenic	2	no folding
MELmiRNA_14	chr1	16047391	16047468	+	2	63																							intragenic	63	no folding
MELmiRNA_15	chr1	20111528	20111613	+																							3	6	intragenic	6	no folding
MELmiRNA_16	chr1	23243385	23243452	+											1	2			1	3									intragenic	5	good folding
MELmiRNA_17	chr1	24507756	24507816	-	1	2																							intergenic	2	no folding
MELmiRNA_18	chr1	28357137	28357198	-	1	2																							intragenic	2	no folding
MELmiRNA_19	chr1	35807703	35807779	-	1	6																							intergenic	6	no folding
MELmiRNA_20	chr1	36188623	36188701	+					1	2																			intragenic	2	good folding
MELmiRNA_21	chr1	43686796	43686876	+			2	6	2	8															4	15			intragenic	29	no folding
MELmiRNA_22	chr1	45016644	45016722	+													1	3											intragenic	3	no folding
MELmiRNA_23	chr1	45122541	45122626	-																	1	2							intragenic	2	good folding
MELmiRNA_24	chr1	45444150	45444221	-	1	3																							intragenic	3	good folding
MELmiRNA_25	chr1	45729304	45729386	-											1	4													intragenic	4	no folding
MELmiRNA_26	chr1	46151776	46151854	+							1	2																	intragenic	2	good folding
MELmiRNA_27	chr1	51298091	51298171	+					4	11	5	32															3	13	intergenic	56	no folding
MELmiRNA_28	chr1	53509373	53509452	+	1	3							1	2															intragenic	5	no folding
MELmiRNA_29	chr1	55303749	55303796	+	1	2																							intergenic	2	no folding
MELmiRNA_30	chr1	62317046	62317119	+									1	3	1	2													intragenic	5	good folding
MELmiRNA_31	chr1	62317049	62317116	-									1	3	1	2													intragenic	5	good folding
MELmiRNA_32	chr1	63739341	63739428	-																							1	2	intragenic	2	good folding
MELmiRNA_33	chr1	66866711	66866788	+	3	30																							intragenic	30	good folding
MELmiRNA_34	chr1	72440611	72440666	-	1	3																							intragenic	3	no folding
MELmiRNA_35	chr1	78050640	78050695	+	1	29	1	20	1	19	1	7	1	3	1	2			1	4	1	7	1	2	1	4	1	20	intragenic	117	no folding
MELmiRNA_36	chr1	85372066	85372143	+													1	2											intergenic	2	good folding
MELmiRNA_37	chr1	88639919	88639989	-			1	2	1	2																	1	2	intergenic	6	no folding
MELmiRNA_38	chr1	98283407	98283484	-					7	86																			intergenic	86	no folding
MELmiRNA_39	chr1	98283409	98283482	-	1	2																							intergenic	2	no folding
MELmiRNA_40	chr1	108618390	108618468	+																	1	2							intergenic	2	good folding
MELmiRNA_41	chr1	108764202	108764280	-																	1	2							intergenic	2	good folding
MELmiRNA_42	chr1	110255128	110255207	-													2	6											intragenic	6	no folding
MELmiRNA_43	chr1	113034018	113034096	+	2	5																							intragenic	5	no folding
MELmiRNA_44	chr1	115628878	115628959	+							1	2																	intergenic	2	no folding
MELmiRNA_45	chr1	116904173	116904252	-																					1	3			intragenic	3	good folding
MELmiRNA_46	chr1	141608812	141608886	+							1	2									1	3							intergenic	5	good folding
MELmiRNA_47	chr1	142005273	142005345	+							1	2									1	3							intergenic	5	good folding
MELmiRNA_48	chr1	142265664	142265738	-							1	2									1	3							intergenic	5	good folding
MELmiRNA_49	chr1	147027310	147027388	+	1	11																							intergenic	11	good folding
MELmiRNA_50	chr1	147589968	147590041	+											1	3													intergenic	3	good folding
MELmiRNA_51	chr1	147939470	147939556	-							3	8																	intergenic	8	no folding
MELmiRNA_52	chr1	147975497	147975570	+											1	3													intergenic	3	good folding
MELmiRNA_53	chr1	148125581	148125646	-																							1	2	intragenic	2	no folding
MELmiRNA_54	chr1	150078830	150078914	-											2	5													intragenic	5	no folding
MELmiRNA_55	chr1	152343621	152343692	-									1	2															intragenic	2	good folding
MELmiRNA_56	chr1	153469251	153469333	-									1	2															intergenic	2	no folding
MELmiRNA_57	chr1	154301903	154301986	-											3	51	3	43	3	24	3	56							intragenic	174	no folding
MELmiRNA_58	chr1	154452871	154452947	+													3	7											intragenic	7	no folding
MELmiRNA_59	chr1	155700539	155700608	-	4	558																							intergenic	558	no folding
MELmiRNA_60	chr1	157378019	157378104	-													1	4											intergenic	4	no folding
MELmiRNA_61	chr1	157378029	157378093	-									1	4															intergenic	4	no folding
MELmiRNA_62	chr1	158667348	158667414	+							1	5					1	2											intergenic	7	no folding
MELmiRNA_63	chr1	159377695	159377752	-							2	21	2	10	2	14													intergenic	45	no folding
MELmiRNA_64	chr1	159683062	159683136	-	1	2																	1	3					intergenic	5	no folding
MELmiRNA_65	chr1	159690442	159690516	-	1	2																	1	3					intergenic	5	no folding
MELmiRNA_66	chr1	159697853	159697927	-	1	2																	1	3					intergenic	5	no folding
MELmiRNA_67	chr1	159705233	159705307	-	1	2																	1	3					intergenic	5	no folding
MELmiRNA_68	chr1	168387143	168387227	-							1	2	1	2							1	6							intragenic	10	good folding
MELmiRNA_69	chr1	168387143	168387227	+							1	2	1	2							1	6							intragenic	10	good folding
MELmiRNA_70	chr1	169343036	169343121	-	1	2																							intragenic	2	good folding
MELmiRNA_71	chr1	170374571	170374651	+	1	7																							intragenic	7	good folding
MELmiRNA_72	chr1	178674072	178674148	-	1	2			1	4			1	4	1	2	1	3	1	5	1	5			1	3	1	2	intragenic	30	good folding
MELmiRNA_73	chr1	180627477	180627547	-					1	2																			intragenic	2	good folding
MELmiRNA_74	chr1	181229731	181229811	-	1	23																							intergenic	23	no folding
MELmiRNA_75	chr1	181542259	181542344	-							2	13					2	9											intragenic	22	no folding
MELmiRNA_76	chr1	181542261	181542342	-					1	2			1	2															intragenic	4	no folding
MELmiRNA_77	chr1	182620869	182620924	+													1	2											intergenic	2	good folding
MELmiRNA_78	chr1	197070124	197070205	-					1	2																			intergenic	2	good folding
MELmiRNA_79	chr1	199955276	199955358	+	1	2																							intragenic	2	good folding
MELmiRNA_80	chr1	200124625	200124707	+	2	4							2	6															intergenic	10	good folding
MELmiRNA_81	chr1	202103587	202103665	+															1	2									intragenic	2	no folding
MELmiRNA_82	chr1	210317578	210317650	+	1	3					2	4	1	3															intragenic	10	good folding
MELmiRNA_83	chr1	222652555	222652635	-													1	2			1	2							intragenic	4	good folding
MELmiRNA_84	chr1	224239634	224239705	-									1	2															intragenic	2	good folding
MELmiRNA_85	chr1	234082913	234082993	-	1	7	1	5			1	9	2	28	1	9	1	19	1	10	1	2	1	8	1	2	1	4	intragenic	103	good folding
MELmiRNA_86	chr1	235701036	235701120	+	1	2																							intragenic	2	good folding
MELmiRNA_87	chr1	239362195	239362269	+	1	19			1	24	2	392	1	253	1	60	2	481	1	238	1	13	1	14	1	57	1	23	intragenic	1574	good folding
MELmiRNA_88	chr1	242161482	242161554	+	2	114																							intergenic	114	no folding
MELmiRNA_89	chr1	247087199	247087265	+	2	6					2	13	2	8	1	2	1	3	1	4	2	6							intergenic	42	good folding
MELmiRNA_90	chr2	7769613	7769691	-																			1	2					intergenic	2	good folding
MELmiRNA_91	chr2	7769614	7769690	-									1	2															intergenic	2	no folding
MELmiRNA_92	chr2	11825021	11825102	+	1	4									1	3	1	3											intragenic	10	good folding
MELmiRNA_93	chr2	11825022	11825101	+			1	2					1	4															intragenic	6	good folding
MELmiRNA_94	chr2	12620796	12620862	+																	1	3							intergenic	3	no folding
MELmiRNA_95	chr2	12794944	12795021	+																	3	7							intragenic	7	good folding
MELmiRNA_96	chr2	17798013	17798087	-	1	2							1	5															intragenic	7	no folding
MELmiRNA_97	chr2	25328860	25328912	-	2	33																							intragenic	33	no folding
MELmiRNA_98	chr2	26324220	26324278	+							1	2	1	4			1	4											intragenic	10	good folding
MELmiRNA_99	chr2	27520742	27520811	-	3	66	3	64	3	314	4	371	3	74			3	201	3	70	3	75	3	41	3	11	3	106	intergenic	1393	no folding
MELmiRNA_100	chr2	49140237	49140311	+																	1	2							intragenic	2	good folding
MELmiRNA_101	chr2	52783172	52783249	-									2	27			4	102			2	10			3	29			intergenic	168	good folding
MELmiRNA_102	chr2	55500447	55500514	-	2	8																							intragenic	8	no folding
MELmiRNA_103	chr2	61590291	61590378	-															1	2									intragenic	2	good folding
MELmiRNA_104	chr2	69184318	69184391	+	1	3							1	3			1	6							1	4			intragenic	16	good folding
MELmiRNA_105	chr2	69256171	69256252	+					1	2																			intragenic	2	no folding
MELmiRNA_106	chr2	69600673	69600754	-					1	2	1	7									1	2			1	4			intragenic	15	no folding
MELmiRNA_107	chr2	71786644	71786728	-	2	8																							intergenic	8	no folding
MELmiRNA_108	chr2	96827742	96827817	+	5	96							3	26															intragenic	122	good folding
MELmiRNA_109	chr2	96827743	96827816	+			1	2	1	3	3	21			1	2	2	14			1	5	2	7	2	12	2	6	intragenic	72	good folding
MELmiRNA_110	chr2	100304909	100304984	+	6	613																							intragenic	613	good folding
MELmiRNA_111	chr2	100802843	100802926	-	1	9											1	2											intergenic	11	good folding
MELmiRNA_112	chr2	101292342	101292430	+	1	2							1	2															intergenic	4	good folding
MELmiRNA_113	chr2	105567578	105567654	+	1	5			1	6																			intergenic	11	good folding
MELmiRNA_114	chr2	109236844	109236927	+					2	4																			intragenic	4	good folding
MELmiRNA_115	chr2	112749727	112749808	-	3	15																							intragenic	15	no folding
MELmiRNA_116	chr2	112749730	112749806	-							1	2																	intragenic	2	no folding
MELmiRNA_117	chr2	119964966	119965027	+							1	2																	intragenic	2	good folding
MELmiRNA_118	chr2	131310500	131310577	-					1	3																			intergenic	3	good folding
MELmiRNA_119	chr2	131598644	131598724	+	2	58	2	14	2	131	2	69	2	46	2	32			2	35	2	32	2	22	2	16			intragenic	455	good folding
MELmiRNA_120	chr2	132133219	132133299	-	3	14																							intergenic	14	no folding
MELmiRNA_121	chr2	132754580	132754666	-													3	119											intergenic	119	no folding
MELmiRNA_122	chr2	134601163	134601236	+							1	2	1	5															intergenic	7	good folding
MELmiRNA_123	chr2	160972567	160972639	-									4	17															intragenic	17	no folding
MELmiRNA_124	chr2	169147700	169147773	+																			1	2					intragenic	2	good folding
MELmiRNA_125	chr2	176761808	176761886	+	4	453											3	8											intragenic	461	no folding
MELmiRNA_126	chr2	177828919	177828984	-	1	2	1	2									1	2	1	4					1	2			intragenic	12	good folding
MELmiRNA_127	chr2	177828920	177828983	-									2	6															intragenic	6	good folding
MELmiRNA_128	chr2	187249463	187249545	+																			2	5					intragenic	5	no folding
MELmiRNA_129	chr2	187249466	187249540	+									3	18															intragenic	18	no folding
MELmiRNA_130	chr2	189706007	189706082	-	3	19	1	2	5	26	3	12	1	3					1	2									intragenic	64	good folding
MELmiRNA_131	chr2	189706008	189706081	-													1	2											intragenic	2	good folding
MELmiRNA_132	chr2	191255251	191255305	-																	1	2					1	2	intragenic	4	no folding
MELmiRNA_133	chr2	191453745	191453832	+	3	8																							intergenic	8	no folding
MELmiRNA_134	chr2	195494308	195494386	-													1	2											intergenic	2	no folding
MELmiRNA_135	chr2	207356203	207356277	-									4	35															intragenic	35	good folding
MELmiRNA_136	chr2	207356203	207356277	+									5	40															intragenic	40	good folding
MELmiRNA_137	chr2	207356203	207356277	-	3	23													1	2	1	2							intragenic	27	good folding
MELmiRNA_138	chr2	207356203	207356277	+	4	25													1	2	1	2							intragenic	29	good folding
MELmiRNA_139	chr2	207356205	207356275	-			1	3	1	4					1	2	2	8					1	2	2	5			intragenic	24	good folding
MELmiRNA_140	chr2	207356205	207356275	+			1	3	1	4					1	2	2	8					1	2	2	5			intragenic	24	good folding
MELmiRNA_141	chr2	207682958	207683042	-	3	15			3	20															3	19			intragenic	54	no folding
MELmiRNA_142	chr2	207682959	207683041	-							1	3	2	8			1	4	1	2	1	4					1	4	intragenic	25	no folding
MELmiRNA_143	chr2	208327776	208327850	+									1	2															intragenic	2	good folding
MELmiRNA_144	chr2	217071818	217071902	+	7	77																							intragenic	77	no folding
MELmiRNA_145	chr2	219631645	219631722	-																					1	2			intragenic	2	good folding
MELmiRNA_146	chr2	219631654	219631716	-									6	63	3	11	2	16	2	5									intragenic	95	good folding
MELmiRNA_147	chr2	220122039	220122113	-							1	2											1	3					intragenic	5	good folding
MELmiRNA_148	chr2	220205756	220205843	+			1	2																					intragenic	2	no folding
MELmiRNA_149	chr2	233123437	233123520	-									4	34											3	11			intragenic	45	no folding
MELmiRNA_150	chr2	233123438	233123516	-							2	6			1	3	1	2											intragenic	11	no folding
MELmiRNA_151	chr2	239938352	239938440	-																					1	2	1	2	intragenic	4	no folding
MELmiRNA_152	chr2	239938356	239938436	-	1	9					1	4																	intragenic	13	no folding
MELmiRNA_153	chr2	241174834	241174906	+	1	3																							intragenic	3	good folding
MELmiRNA_154	chr2	242065993	242066070	+			1	2	1	4	1	2			1	3	1	4									1	2	intragenic	17	good folding
MELmiRNA_155	chr2	242338291	242338368	+	1	4																							intragenic	4	no folding
MELmiRNA_156	chr3	10346913	10346969	+	3	674	2	184									2	143									3	277	intragenic	1278	good folding
MELmiRNA_157	chr3	15130611	15130690	-											1	2													intergenic	2	no folding
MELmiRNA_158	chr3	15713809	15713882	-	1	2							1	2	1	4							1	2	1	2			intragenic	12	good folding
MELmiRNA_159	chr3	18433433	18433510	-	1	2																							intragenic	2	no folding
MELmiRNA_160	chr3	19331342	19331429	-	2	4																							intragenic	4	no folding
MELmiRNA_161	chr3	20154061	20154137	+											2	20	2	5											intragenic	25	good folding
MELmiRNA_162	chr3	20569141	20569198	+							2	28					1	2			1	2							intergenic	32	no folding
MELmiRNA_163	chr3	25681357	25681440	-											2	5													intergenic	5	no folding
MELmiRNA_164	chr3	25681359	25681438	-									1	2															intergenic	2	no folding
MELmiRNA_165	chr3	25943633	25943689	-	2	6																							intergenic	6	good folding
MELmiRNA_166	chr3	31178200	31178283	-									1	10			1	2									1	4	intergenic	16	good folding
MELmiRNA_167	chr3	38039382	38039465	+	1	4																							intragenic	4	good folding
MELmiRNA_168	chr3	41255736	41255814	+															3	13									intragenic	13	good folding
MELmiRNA_169	chr3	44769079	44769158	-									1	2															intragenic	2	no folding
MELmiRNA_170	chr3	47505247	47505322	-															1	2									intergenic	2	good folding
MELmiRNA_171	chr3	50687515	50687598	+															2	4									intergenic	4	good folding
MELmiRNA_172	chr3	55861572	55861653	-									1	2															intragenic	2	good folding
MELmiRNA_173	chr3	62836205	62836285	-	2	10																							intergenic	10	no folding
MELmiRNA_174	chr3	69180799	69180876	-							2	11	2	23	2	13	2	14	2	9									intragenic	70	good folding
MELmiRNA_175	chr3	69993385	69993464	-	1	2																							intragenic	2	no folding
MELmiRNA_176	chr3	79639728	79639808	+																					1	2			intragenic	2	good folding
MELmiRNA_177	chr3	99795410	99795486	+	2	18																							intergenic	18	no folding
MELmiRNA_178	chr3	106771868	106771943	+	1	3																							intragenic	3	good folding
MELmiRNA_179	chr3	112040743	112040825	-																					2	9			intergenic	9	no folding
MELmiRNA_180	chr3	117594012	117594070	-							2	28					1	2			1	2							intragenic	32	good folding
MELmiRNA_181	chr3	124114660	124114732	-	2	253			2	4							2	4											intragenic	261	no folding
MELmiRNA_182	chr3	125933976	125934053	+															2	6									intragenic	6	good folding
MELmiRNA_183	chr3	127760006	127760072	-									1	2															intragenic	2	good folding
MELmiRNA_184	chr3	128185089	128185166	-	2	11																							intergenic	11	good folding
MELmiRNA_185	chr3	150298603	150298669	-	1	2																							intergenic	2	no folding
MELmiRNA_186	chr3	154588873	154588948	+											1	2													intergenic	2	good folding
MELmiRNA_187	chr3	170084903	170084971	-													1	2											intergenic	2	no folding
MELmiRNA_188	chr3	185087333	185087415	+	2	18			2	5	2	10																	intergenic	33	no folding
MELmiRNA_189	chr3	196336524	196336598	-									1	3					2	6									intragenic	9	good folding
MELmiRNA_190	chr3	197293309	197293395	-																					2	4			intragenic	4	no folding
MELmiRNA_191	chr4	43440	43495	+	1	34																							intragenic	34	good folding
MELmiRNA_192	chr4	3200074	3200143	+	1	2																							intragenic	2	no folding
MELmiRNA_193	chr4	4693429	4693507	+					2	8																			intergenic	8	no folding
MELmiRNA_194	chr4	7412936	7413013	+	2	19																							intragenic	19	good folding
MELmiRNA_195	chr4	9689333	9689414	-																					3	9	2	4	intragenic	13	good folding
MELmiRNA_196	chr4	55907154	55907224	+	1	2																							intergenic	2	no folding
MELmiRNA_197	chr4	86862641	86862714	+	1	14	2	9	4	79	4	194	4	89	1	10	1	37	3	84	2	17	1	9	1	11	2	47	intragenic	600	good folding
MELmiRNA_198	chr4	125245566	125245646	+							1	4																	intergenic	4	no folding
MELmiRNA_199	chr4	125325139	125325223	-																							1	2	intergenic	2	good folding
MELmiRNA_200	chr4	141292876	141292963	+							2	4																	intragenic	4	good folding
MELmiRNA_201	chr4	144484063	144484138	+																							2	7	intragenic	7	good folding
MELmiRNA_202	chr4	146505375	146505454	-													2	14											intergenic	14	no folding
MELmiRNA_203	chr4	148885921	148886001	+	1	6			1	2			1	5					1	2	1	2							intragenic	17	good folding
MELmiRNA_204	chr4	153629928	153630019	-	2	4																							intragenic	4	good folding
MELmiRNA_205	chr4	153629929	153630018	-			1	2					1	3															intragenic	5	good folding
MELmiRNA_206	chr4	153629931	153630017	-					1	2					1	2							1	2					intragenic	6	good folding
MELmiRNA_207	chr4	153629932	153630016	-													1	2											intragenic	2	good folding
MELmiRNA_208	chr4	163561939	163562019	+	1	2																							intergenic	2	no folding
MELmiRNA_209	chr4	174425886	174425959	+									1	4	1	2													intragenic	6	good folding
MELmiRNA_210	chr4	176324806	176324879	+	1	3																	1	2			1	3	intergenic	8	no folding
MELmiRNA_211	chr4	186110954	186111020	+	2	4																							intergenic	4	good folding
MELmiRNA_212	chr5	3515598	3515679	-															1	2									intergenic	2	good folding
MELmiRNA_213	chr5	3569285	3569365	-															1	4									intergenic	4	good folding
MELmiRNA_214	chr5	13813362	13813436	-							2	89	2	65			2	52	2	49									intragenic	255	no folding
MELmiRNA_215	chr5	31506288	31506357	-											1	2													intragenic	2	good folding
MELmiRNA_216	chr5	54116566	54116644	-	2	9																							intergenic	9	no folding
MELmiRNA_217	chr5	54503857	54503930	-									1	2					1	4									intragenic	6	no folding
MELmiRNA_218	chr5	71182538	71182595	+													2	4											intergenic	4	no folding
MELmiRNA_219	chr5	72779640	72779716	-	2	8																							intragenic	8	no folding
MELmiRNA_220	chr5	79177622	79177703	+	1	3																							intergenic	3	good folding
MELmiRNA_221	chr5	92982164	92982242	-	2	18	1	2	1	2	1	2	3	19					1	3					1	2			intragenic	48	good folding
MELmiRNA_222	chr5	93929636	93929723	-	2	4																							intragenic	4	no folding
MELmiRNA_223	chr5	93930923	93931005	-			3	6	6	30									5	25					5	13			intragenic	74	no folding
MELmiRNA_224	chr5	99411257	99411344	+	2	4																							intergenic	4	no folding
MELmiRNA_225	chr5	112071424	112071505	+	2	6																							intragenic	6	no folding
MELmiRNA_226	chr5	118434963	118435037	-					2	28	3	67	3	385	4	62	4	229	3	125	2	6					2	17	intergenic	919	no folding
MELmiRNA_227	chr5	122623382	122623443	+	1	2																							intergenic	2	good folding
MELmiRNA_228	chr5	123018659	123018739	+	1	240			1	3	1	100	1	251	1	141	1	261	1	112	1	2	1	24	1	7			intergenic	1141	no folding
MELmiRNA_229	chr5	131729094	131729178	-													1	4			1	2			1	2			intergenic	8	no folding
MELmiRNA_230	chr5	131729095	131729177	-																	1	2							intergenic	2	no folding
MELmiRNA_231	chr5	140719881	140719966	+	4	15																							intragenic	15	no folding
MELmiRNA_232	chr5	149662135	149662217	+	5	17																							intragenic	17	no folding
MELmiRNA_233	chr5	149801703	149801788	-	1	2																							intergenic	2	good folding
MELmiRNA_234	chr5	150501692	150501767	-	1	2																							intragenic	2	no folding
MELmiRNA_235	chr5	151419582	151419671	-	2	4																							intergenic	4	good folding
MELmiRNA_236	chr5	153955765	153955825	-	2	8			1	3																			intergenic	11	good folding
MELmiRNA_237	chr5	155186860	155186928	+					1	2																			intergenic	2	good folding
MELmiRNA_238	chr5	156588987	156589067	-	1	2																					1	9	intragenic	11	good folding
MELmiRNA_239	chr5	157053445	157053502	+	8	2362																							intergenic	2362	no folding
MELmiRNA_240	chr5	157218624	157218679	-											1	2									1	2			intragenic	4	good folding
MELmiRNA_241	chr5	159833987	159834068	+									1	3									1	2					intergenic	5	good folding
MELmiRNA_242	chr5	170746274	170746356	-					1	2																			intergenic	2	good folding
MELmiRNA_243	chr5	171556996	171557072	-							1	2																	intergenic	2	no folding
MELmiRNA_244	chr5	171764437	171764510	-							2	4																	intragenic	4	good folding
MELmiRNA_245	chr5	172380327	172380409	+											1	2													intragenic	2	good folding
MELmiRNA_246	chr6	336754	336836	+			1	2																					intragenic	2	no folding
MELmiRNA_247	chr6	1335547	1335628	-	4	105			3	12																			intragenic	117	no folding
MELmiRNA_248	chr6	2190492	2190547	-	1	15																					1	2	intragenic	17	no folding
MELmiRNA_249	chr6	2799265	2799339	-																	1	2							intergenic	2	good folding
MELmiRNA_250	chr6	5093473	5093548	-													1	3											intragenic	3	good folding
MELmiRNA_251	chr6	6114563	6114644	+	1	2																							intragenic	2	good folding
MELmiRNA_252	chr6	10547936	10548013	-									1	2															intergenic	2	good folding
MELmiRNA_253	chr6	10770217	10770293	-					3	12					3	18													intergenic	30	no folding
MELmiRNA_254	chr6	26413686	26413774	-											6	203			6	108									intergenic	311	no folding
MELmiRNA_255	chr6	26413687	26413774	-			3	30													5	113			3	33	3	44	intergenic	220	no folding
MELmiRNA_256	chr6	27223384	27223446	+											2	6	2	6	1	2									intergenic	14	good folding
MELmiRNA_257	chr6	27349703	27349774	+							1	3					1	2											intergenic	5	no folding
MELmiRNA_258	chr6	27621442	27621521	+							5	18	2	4															intergenic	22	no folding
MELmiRNA_259	chr6	28719179	28719260	+									6	150															intergenic	150	no folding
MELmiRNA_260	chr6	28749591	28749671	-			4	53																					intergenic	53	no folding
MELmiRNA_261	chr6	31903505	31903572	+							1	2																	intragenic	2	no folding
MELmiRNA_262	chr6	33046625	33046697	+	2	28					1	2									1	7							intragenic	37	good folding
MELmiRNA_263	chr6	33773900	33773972	+					3	21	4	98	4	64	4	61	3	48	3	28	4	42							intragenic	362	no folding
MELmiRNA_264	chr6	37245976	37246062	+	4	507																							intragenic	507	no folding
MELmiRNA_265	chr6	38576991	38577081	+	1	2																							intragenic	2	no folding
MELmiRNA_266	chr6	44329921	44330000	-	5	25							5	27															intragenic	52	good folding
MELmiRNA_267	chr6	44329922	44329999	-			2	4	2	5	3	21			1	2			4	15	4	12							intragenic	59	good folding
MELmiRNA_268	chr6	53759648	53759734	-																							1	2	intergenic	2	good folding
MELmiRNA_269	chr6	57362889	57362969	+	1	2			1	2	1	4	1	5	1	2	1	7	1	6	1	3	1	5	1	6			intragenic	42	good folding
MELmiRNA_270	chr6	76194845	76194908	+	1	2																							intragenic	2	good folding
MELmiRNA_271	chr6	90494263	90494323	-											1	2													intragenic	2	no folding
MELmiRNA_272	chr6	101501715	101501788	+	2	4																							intergenic	4	good folding
MELmiRNA_273	chr6	110786040	110786125	-	5	1111																							intragenic	1111	no folding
MELmiRNA_274	chr6	116998947	116999017	-			1	2																					intergenic	2	no folding
MELmiRNA_275	chr6	118388092	118388166	-							1	2																	intragenic	2	good folding
MELmiRNA_276	chr6	118388093	118388165	+							1	2																	intragenic	2	good folding
MELmiRNA_277	chr6	120378023	120378103	+									3	8															intergenic	8	good folding
MELmiRNA_278	chr6	120378024	120378102	+							5	16																	intergenic	16	good folding
MELmiRNA_279	chr6	120378025	120378101	+													5	12											intergenic	12	good folding
MELmiRNA_280	chr6	120378026	120378100	+																	2	4							intergenic	4	good folding
MELmiRNA_281	chr6	120378027	120378099	+																							1	2	intergenic	2	good folding
MELmiRNA_282	chr6	138798043	138798124	-							3	16																	intragenic	16	good folding
MELmiRNA_283	chr6	138798043	138798124	-	1	4							2	26	1	3	2	22	1	2							1	2	intragenic	59	good folding
MELmiRNA_284	chr6	141312918	141312973	+															1	3									intergenic	3	no folding
MELmiRNA_285	chr6	155216186	155216262	+	1	3			1	2			1	2	1	2													intergenic	9	good folding
MELmiRNA_286	chr6	158164235	158164303	+													1	2											intergenic	2	no folding
MELmiRNA_287	chr6	159105691	159105764	-					1	2																			intragenic	2	good folding
MELmiRNA_288	chr6	166253260	166253343	-							1	2																	intergenic	2	good folding
MELmiRNA_289	chr6	168233846	168233927	-	1	3																							intergenic	3	no folding
MELmiRNA_290	chr7	1850342	1850415	-									1	2	1	2													intragenic	4	no folding
MELmiRNA_291	chr7	5456302	5456372	+	1	2																							intergenic	2	good folding
MELmiRNA_292	chr7	19711506	19711584	-									2	5							1	2							intragenic	7	good folding
MELmiRNA_293	chr7	44116972	44117038	+					1	2																			intragenic	2	good folding
MELmiRNA_294	chr7	57045133	57045197	+	4	45	1	3	1	6	1	12	1	14	2	6	2	6	1	7	1	2	1	4	1	2			intergenic	107	no folding
MELmiRNA_295	chr7	57476673	57476738	+									4	24					3	44									intergenic	68	good folding
MELmiRNA_296	chr7	62701213	62701277	-	2	5																							intergenic	5	no folding
MELmiRNA_297	chr7	65737402	65737488	+									1	2															intragenic	2	good folding
MELmiRNA_298	chr7	65947507	65947588	+	1	2																							intergenic	2	no folding
MELmiRNA_299	chr7	81117225	81117306	+					2	4			2	8	2	4	3	15	4	13									intergenic	44	no folding
MELmiRNA_300	chr7	99529135	99529210	-									3	11															intragenic	11	no folding
MELmiRNA_301	chr7	100022265	100022334	+									1	2															intragenic	2	no folding
MELmiRNA_302	chr7	101471879	101471938	+					3	13	7	69	2	10			2	28	3	13	1	3			1	2	3	8	intragenic	146	no folding
MELmiRNA_303	chr7	101471882	101471935	+											1	4													intragenic	4	no folding
MELmiRNA_304	chr7	101893206	101893259	+							2	4																	intragenic	4	good folding
MELmiRNA_305	chr7	105814898	105814979	+							2	5																	intergenic	5	no folding
MELmiRNA_306	chr7	131064767	131064845	+																			1	2					intergenic	2	good folding
MELmiRNA_307	chr7	138379380	138379462	-	3	18																							intragenic	18	good folding
MELmiRNA_308	chr7	138379386	138379452	-							2	4									3	6					1	12	intragenic	22	good folding
MELmiRNA_309	chr7	142587969	142588052	-													1	2											intergenic	2	good folding
MELmiRNA_310	chr7	145008905	145008955	-	1	123	1	177	1	21	1	275	1	175	1	151	1	392	1	178	1	202	1	25	1	155	1	287	intergenic	2161	no folding
MELmiRNA_311	chr8	9035638	9035723	-							1	2																	intragenic	2	no folding
MELmiRNA_312	chr8	17583367	17583446	-	1	2					1	2	1	9	1	3									1	2	1	4	intragenic	22	good folding
MELmiRNA_313	chr8	29934330	29934406	-							1	17	1	2	1	2	1	5			1	2							intergenic	28	good folding
MELmiRNA_314	chr8	31047173	31047247	+											1	2	1	2											intragenic	4	good folding
MELmiRNA_315	chr8	41247732	41247811	-																							1	2	intragenic	2	good folding
MELmiRNA_316	chr8	41247733	41247810	-																	1	2							intragenic	2	good folding
MELmiRNA_317	chr8	50233184	50233252	-															1	2									intergenic	2	no folding
MELmiRNA_318	chr8	62463395	62463476	-									1	2															intragenic	2	good folding
MELmiRNA_319	chr8	62789898	62789975	+															2	4									intergenic	4	good folding
MELmiRNA_320	chr8	65454273	65454351	-																					1	2			intergenic	2	good folding
MELmiRNA_321	chr8	70852565	70852622	-									2	4															intragenic	4	good folding
MELmiRNA_322	chr8	71683336	71683411	+	2	15																							intergenic	15	no folding
MELmiRNA_323	chr8	74821740	74821798	-	2	35																							intergenic	35	no folding
MELmiRNA_324	chr8	78041559	78041641	-									1	5															intergenic	5	good folding
MELmiRNA_325	chr8	82133805	82133848	-							1	2	1	4			1	4											intragenic	10	no folding
MELmiRNA_326	chr8	84453176	84453235	+							2	28					1	2			1	2							intergenic	32	no folding
MELmiRNA_327	chr8	96154318	96154397	+							1	3	1	2															intergenic	5	good folding
MELmiRNA_328	chr8	100374367	100374446	+									2	4															intragenic	4	good folding
MELmiRNA_329	chr8	104236018	104236093	+					2	22	2	7	2	7			2	12			3	21	1	3					intragenic	72	good folding
MELmiRNA_330	chr8	124096256	124096341	-																							3	6	intragenic	6	no folding
MELmiRNA_331	chr8	127945940	127946029	-											1	4													intergenic	4	good folding
MELmiRNA_332	chr8	127945940	127946029	+											1	4													intergenic	4	good folding
MELmiRNA_333	chr8	131089778	131089861	-	1	2																							intergenic	2	no folding
MELmiRNA_334	chr8	142434893	142434971	-											1	2													intergenic	2	no folding
MELmiRNA_335	chr8	144720795	144720875	-	3	93							2	10															intragenic	103	good folding
MELmiRNA_336	chr8	144720796	144720874	-					1	2	1	7					1	2							1	2			intragenic	13	good folding
MELmiRNA_337	chr9	5294136	5294218	-									1	2															intragenic	2	no folding
MELmiRNA_338	chr9	5329302	5329384	-									1	2															intragenic	2	no folding
MELmiRNA_339	chr9	5997826	5997904	+															1	4									intragenic	4	good folding
MELmiRNA_340	chr9	6059459	6059508	-									1	2															intergenic	2	no folding
MELmiRNA_341	chr9	18563304	18563377	+	1	4			3	9																			intragenic	13	good folding
MELmiRNA_342	chr9	19053649	19053727	-									6	46															intragenic	46	no folding
MELmiRNA_343	chr9	31569688	31569773	+													1	2											intergenic	2	good folding
MELmiRNA_344	chr9	35598084	35598162	+	3	10	1	2	1	3			1	4															intragenic	19	good folding
MELmiRNA_345	chr9	35781594	35781679	-	3	6																							intergenic	6	no folding
MELmiRNA_346	chr9	36813530	36813601	-															1	2	1	2							intergenic	4	no folding
MELmiRNA_347	chr9	37777309	37777390	+	2	122																							intergenic	122	no folding
MELmiRNA_348	chr9	78376492	78376578	+	4	45																							intergenic	45	good folding
MELmiRNA_349	chr9	78982274	78982349	-	2	97																							intragenic	97	no folding
MELmiRNA_350	chr9	85051103	85051191	+									2	4															intergenic	4	good folding
MELmiRNA_351	chr9	85051104	85051190	+											1	2													intergenic	2	good folding
MELmiRNA_352	chr9	90983219	90983293	-	4	27																							intragenic	27	no folding
MELmiRNA_353	chr9	91116960	91117041	+	1	4			1	2									2	4			1	4			1	3	intragenic	17	good folding
MELmiRNA_354	chr9	91409044	91409120	-	2	775																							intergenic	775	no folding
MELmiRNA_355	chr9	96888117	96888197	-			1	2													1	2					1	2	intragenic	6	good folding
MELmiRNA_356	chr9	100907663	100907724	+	1	4																							intragenic	4	no folding
MELmiRNA_357	chr9	102154915	102154988	-											1	2													intragenic	2	no folding
MELmiRNA_358	chr9	108728919	108728967	+											1	2													intragenic	2	no folding
MELmiRNA_359	chr9	123091551	123091632	+																			1	2			1	2	intragenic	4	no folding
MELmiRNA_360	chr9	127210515	127210579	-	1	2																							intergenic	2	good folding
MELmiRNA_361	chr9	129671513	129671597	-									1	2															intragenic	2	good folding
MELmiRNA_362	chr9	130047047	130047130	-					2	39																			intragenic	39	good folding
MELmiRNA_363	chr9	131988411	131988491	+													1	2											intragenic	2	no folding
MELmiRNA_364	chr9	133901782	133901856	-	1	9					1	8			1	2			1	2							1	2	intragenic	23	no folding
MELmiRNA_365	chr9	134917157	134917235	+	3	8			2	4			3	6					2	4									intragenic	22	no folding
MELmiRNA_366	chr9	136411078	136411139	+					2	4																			intragenic	4	good folding
MELmiRNA_367	chr9	138184017	138184093	+	1	25					1	2		2	6														intergenic	29	good folding
MELmiRNA_368	chr9	138526888	138526948	-	1	2																							intragenic	2	no folding
MELmiRNA_369	chr9	138822181	138822266	-	2	35																							intragenic	35	no folding
MELmiRNA_370	chr9	139604389	139604471	-	2	5																							intragenic	5	good folding
MELmiRNA_371	chr10	677636	677711	-																	1	2	1	2					intragenic	4	good folding
MELmiRNA_372	chr10	5066616	5066674	+	2	8																							intergenic	8	good folding
MELmiRNA_373	chr10	6234165	6234246	+	1	3					1	2																	intragenic	5	good folding
MELmiRNA_374	chr10	11165014	11165075	+															1	2									intragenic	2	no folding
MELmiRNA_375	chr10	12211574	12211633	+	1	2																							intergenic	2	no folding
MELmiRNA_376	chr10	14070713	14070788	-	1	3																							intragenic	3	good folding
MELmiRNA_377	chr10	35408535	35408611	-									1	2															intragenic	2	good folding
MELmiRNA_378	chr10	43567244	43567320	+	4	29																							intergenic	29	no folding
MELmiRNA_379	chr10	44979468	44979542	+															1	3							1	2	intergenic	5	good folding
MELmiRNA_380	chr10	49991908	49991973	-											1	2					1	3	1	4	1	2			intragenic	11	good folding
MELmiRNA_381	chr10	50581050	50581134	-													6	21											intragenic	21	no folding
MELmiRNA_382	chr10	50581146	50581224	-	2	8																							intragenic	8	no folding
MELmiRNA_383	chr10	67010191	67010240	+																					1	2			intergenic	2	no folding
MELmiRNA_384	chr10	77892862	77892915	+	1	4																							intragenic	4	no folding
MELmiRNA_385	chr10	82651128	82651183	-	1	3			1	3																			intergenic	6	no folding
MELmiRNA_386	chr10	90813072	90813148	-															1	2									intergenic	2	good folding
MELmiRNA_387	chr10	90813073	90813147	+															1	2									intergenic	2	good folding
MELmiRNA_388	chr10	97814062	97814146	-	1	4					1	2	1	2															intergenic	8	good folding
MELmiRNA_389	chr10	103351164	103351244	+	2	21	1	4	2	23	1	3	1	6	2	4	1	3					1	2	1	2	1	9	intragenic	77	good folding
MELmiRNA_390	chr10	103351164	103351244	-	2	21	1	4	2	23	1	3	1	6	2	4	1	3					1	2	1	2	1	9	intragenic	77	good folding
MELmiRNA_391	chr10	103756579	103756660	-							1	2																	intragenic	2	good folding
MELmiRNA_392	chr10	103756580	103756659	-																	1	2							intragenic	2	good folding
MELmiRNA_393	chr10	107407140	107407221	-															3	38									intergenic	38	no folding
MELmiRNA_394	chr10	112647833	112647906	+																							1	5	intragenic	5	good folding
MELmiRNA_395	chr10	113159400	113159478	-	1	2																							intergenic	2	good folding
MELmiRNA_396	chr10	115923891	115923977	-	4	52	2	7	3	12	4	41	4	121	4	23	2	12	2	32	4	22	3	6	2	6	3	11	intragenic	345	no folding
MELmiRNA_397	chr10	118491774	118491858	-	2	14																							intragenic	14	no folding
MELmiRNA_398	chr10	118917189	118917264	-									1	4															intergenic	4	good folding
MELmiRNA_399	chr10	118976364	118976440	+									1	2															intergenic	2	no folding
MELmiRNA_400	chr10	133786610	133786682	-	1	2																							intragenic	2	no folding
MELmiRNA_401	chr11	359467	359549	-	4	86																							intergenic	86	no folding
MELmiRNA_402	chr11	1731767	1731848	-	2	15																							intragenic	15	no folding
MELmiRNA_403	chr11	2178163	2178244	-	1	49	1	2	1	3	1	24	1	7	1	19	1	31	1	6									intergenic	141	good folding
MELmiRNA_404	chr11	6372981	6373033	-	1	2																							intragenic	2	no folding
MELmiRNA_405	chr11	8662351	8662408	+									2	12					3	9									intragenic	21	good folding
MELmiRNA_406	chr11	10486112	10486188	-																			3	1874	3	2151	5	2547	intergenic	6572	no folding
MELmiRNA_407	chr11	10486388	10486470	-	22	500																							intergenic	500	no folding
MELmiRNA_408	chr11	10486394	10486463	-													8	27											intergenic	27	no folding
MELmiRNA_409	chr11	10658784	10658861	+	2	79																							intragenic	79	good folding
MELmiRNA_410	chr11	13441272	13441335	-							3	10	3	18			3	10			3	17							intragenic	55	no folding
MELmiRNA_411	chr11	16583202	16583260	+							1	2																	intergenic	2	good folding
MELmiRNA_412	chr11	17509661	17509743	-							2	131																	intragenic	131	no folding
MELmiRNA_413	chr11	18365910	18365983	+	1	3			1	4	1	2	1	2															intergenic	11	good folding
MELmiRNA_414	chr11	19738126	19738205	+	2	4																							intragenic	4	good folding
MELmiRNA_415	chr11	19738127	19738204	+									1	2															intragenic	2	good folding
MELmiRNA_416	chr11	30123782	30123864	+															1	2									intergenic	2	good folding
MELmiRNA_417	chr11	43661988	43662039	+	1	13	1	3			1	3			1	4	1	2	1	2	1	2							intragenic	29	good folding
MELmiRNA_418	chr11	43848308	43848364	+					1	5	1	67	1	9	1	24	1	46	1	10	1	2	1	2	1	6	1	3	intergenic	174	good folding
MELmiRNA_419	chr11	46354528	46354610	+															2	7									intragenic	7	no folding
MELmiRNA_420	chr11	46429931	46430015	-	1	2					1	2					1	2											intragenic	6	good folding
MELmiRNA_421	chr11	46429933	46430013	+	1	2					1	2					1	2											intragenic	6	good folding
MELmiRNA_422	chr11	47157712	47157766	-													1	2											intragenic	2	good folding
MELmiRNA_423	chr11	48074910	48074986	+													1	11			2	9							intragenic	20	good folding
MELmiRNA_424	chr11	56932841	56932921	-							1	2																	intragenic	2	no folding
MELmiRNA_425	chr11	59075401	59075484	+					3	24					3	91	3	43	5	33	3	11			2	7			intergenic	209	no folding
MELmiRNA_426	chr11	59075408	59075477	+	1	2							2	12									1	4			1	4	intergenic	22	no folding
MELmiRNA_427	chr11	59119126	59119207	-							1	2	3	8	1	4			2	7									intragenic	21	good folding
MELmiRNA_428	chr11	59119128	59119205	-	1	2																							intragenic	2	good folding
MELmiRNA_429	chr11	61032639	61032710	+	3	68																							intergenic	68	good folding
MELmiRNA_430	chr11	61339247	61339338	-							4	18																	intragenic	18	no folding
MELmiRNA_431	chr11	61339248	61339335	-									2	32					2	5									intragenic	37	no folding
MELmiRNA_432	chr11	66380982	66381058	+	2	72																							intragenic	72	no folding
MELmiRNA_433	chr11	66458481	66458553	-	1	7			1	2	1	2															1	3	intragenic	14	good folding
MELmiRNA_434	chr11	68607220	68607302	+	1	73	1	8	1	3	1	10	2	46	1	4	2	17	1	14	1	2	1	2	1	11	2	8	intragenic	198	good folding
MELmiRNA_435	chr11	71460922	71460996	-	1	3			1	2																			intragenic	5	good folding
MELmiRNA_436	chr11	74792779	74792849	+	4	8																							intragenic	8	no folding
MELmiRNA_437	chr11	75624513	75624592	-	8	108					5	52			4	39	4	38											intergenic	237	no folding
MELmiRNA_438	chr11	75624554	75624640	-																			15	2200			13	1610	intergenic	3810	no folding
MELmiRNA_439	chr11	76862893	76862974	-	4	67																							intergenic	67	good folding
MELmiRNA_440	chr11	87549318	87549409	-																	1	2			1	3			intergenic	5	good folding
MELmiRNA_441	chr11	87549320	87549407	+									1	2			1	2											intergenic	4	good folding
MELmiRNA_442	chr11	87549320	87549407	-									1	2			1	2											intergenic	4	good folding
MELmiRNA_443	chr11	95714250	95714338	+					3	418	2	379													2	130			intragenic	927	good folding
MELmiRNA_444	chr11	100346804	100346883	+									1	2															intragenic	2	good folding
MELmiRNA_445	chr11	110940669	110940751	-	2	4																							intergenic	4	no folding
MELmiRNA_446	chr11	121528013	121528085	-					8	126	4	18	3	15	2	5					2	10							intragenic	174	no folding
MELmiRNA_447	chr11	121932546	121932611	-	1	25	1	3	1	6	1	3	1	2	1	5	1	17	1	6	1	5			1	5			intergenic	77	no folding
MELmiRNA_448	chr11	125199271	125199330	-																							1	2	intergenic	2	no folding
MELmiRNA_449	chr11	126363564	126363648	-					1	8																			intragenic	8	good folding
MELmiRNA_450	chr11	129802899	129802989	+	13	823																							intragenic	823	no folding
MELmiRNA_451	chr12	1818464	1818547	-							2	4																	intragenic	4	no folding
MELmiRNA_452	chr12	1926151	1926234	-									1	8			1	2	1	10	1	3							intragenic	23	no folding
MELmiRNA_453	chr12	21562861	21562934	+	1	2																							intergenic	2	good folding
MELmiRNA_454	chr12	28822344	28822422	+									1	2					1	3									intergenic	5	no folding
MELmiRNA_455	chr12	34263898	34263979	-																			7	71					intergenic	71	no folding
MELmiRNA_456	chr12	43360641	43360707	-	2	36																							intragenic	36	no folding
MELmiRNA_457	chr12	52911448	52911527	-							1	2	2	5					1	4			1	3					intragenic	14	good folding
MELmiRNA_458	chr12	81604886	81604969	+	2	6																							intergenic	6	no folding
MELmiRNA_459	chr12	88396356	88396438	-			2	4					2	5															intragenic	9	no folding
MELmiRNA_460	chr12	88627691	88627777	+							1	2																	intergenic	2	no folding
MELmiRNA_461	chr12	97959174	97959237	+															1	2									intragenic	2	good folding
MELmiRNA_462	chr12	103509541	103509624	+																					1	2			intragenic	2	good folding
MELmiRNA_463	chr12	103918497	103918577	+															1	2									intergenic	2	good folding
MELmiRNA_464	chr12	105691892	105691953	-							1	2																	intergenic	2	no folding
MELmiRNA_465	chr12	122415277	122415336	-									2	4															intergenic	4	good folding
MELmiRNA_466	chr12	123966058	123966136	+					1	2																			intergenic	2	good folding
MELmiRNA_467	chr12	123978279	123978364	-							7	95			7	162			4	28									intergenic	285	no folding
MELmiRNA_468	chr12	126216626	126216711	-	10	80																							intergenic	80	no folding
MELmiRNA_469	chr12	132073355	132073428	-	2	55																							intragenic	55	no folding
MELmiRNA_470	chr13	33152404	33152473	+															1	2									intergenic	2	good folding
MELmiRNA_471	chr13	40532870	40532951	-					3	52																			intergenic	52	no folding
MELmiRNA_472	chr13	40573155	40573236	-							2	8																	intergenic	8	good folding
MELmiRNA_473	chr13	60671933	60672015	-																							2	5	intergenic	5	good folding
MELmiRNA_474	chr13	75251256	75251342	+					1	2																			intragenic	2	good folding
MELmiRNA_475	chr13	77454284	77454354	+																	1	2							intergenic	2	good folding
MELmiRNA_476	chr13	96382718	96382767	+	1	2																							intergenic	2	no folding
MELmiRNA_477	chr13	97658779	97658855	+	1	3			1	6			1	5			1	3	1	3			1	2					intragenic	22	good folding
MELmiRNA_478	chr13	110120639	110120711	-													2	6											intragenic	6	no folding
MELmiRNA_479	chr13	113066798	113066862	-													1	2											intergenic	2	no folding
MELmiRNA_480	chr13	114057402	114057489	+									2	4															intergenic	4	no folding
MELmiRNA_481	chr14	22412287	22412368	+	1	2													1	3									intragenic	5	good folding
MELmiRNA_482	chr14	22495994	22496082	-																	2	6							intragenic	6	no folding
MELmiRNA_483	chr14	26178384	26178455	+											1	2													intergenic	2	no folding
MELmiRNA_484	chr14	27172251	27172324	-									2	12															intergenic	12	good folding
MELmiRNA_485	chr14	31810050	31810129	-									1	2															intergenic	2	no folding
MELmiRNA_486	chr14	32024052	32024130	+											2	8													intragenic	8	good folding
MELmiRNA_487	chr14	37137359	37137431	-	1	5																							intergenic	5	no folding
MELmiRNA_488	chr14	48279308	48279381	-											1	2													intergenic	2	good folding
MELmiRNA_489	chr14	59572864	59572934	-									1	2															intergenic	2	good folding
MELmiRNA_490	chr14	64581159	64581240	+							1	4																	intragenic	4	good folding
MELmiRNA_491	chr14	74138619	74138697	-	2	7																							intragenic	7	no folding
MELmiRNA_492	chr14	89411154	89411205	-									2	6	2	4	2	12											intragenic	22	no folding
MELmiRNA_493	chr14	94674009	94674076	-	2	9																							intragenic	9	good folding
MELmiRNA_494	chr14	95069652	95069727	-									1	3															intragenic	3	no folding
MELmiRNA_495	chr14	99508010	99508091	-	3	869																							intergenic	869	no folding
MELmiRNA_496	chr14	100566142	100566219	+					2	10																			intergenic	10	good folding
MELmiRNA_497	chr14	100592309	100592390	+					3	36																			intergenic	36	good folding
MELmiRNA_498	chr14	101500626	101500703	+									2	5															intragenic	5	good folding
MELmiRNA_499	chr14	102873927	102874000	+									2	5															intragenic	5	no folding
MELmiRNA_500	chr14	103058046	103058091	-	3	17																							intragenic	17	no folding
MELmiRNA_501	chr14	103712725	103712797	+					2	12	2	42	2	13	2	7	2	29			2	13							intragenic	116	no folding
MELmiRNA_502	chr14	104215076	104215131	-							1	2																	intergenic	2	no folding
MELmiRNA_503	chr15	19302674	19302748	+							1	2									1	3							intergenic	5	good folding
MELmiRNA_504	chr15	33451765	33451843	-																					1	2			intragenic	2	good folding
MELmiRNA_505	chr15	38149119	38149198	+													2	5											intergenic	5	no folding
MELmiRNA_506	chr15	39640388	39640467	-							2	39																	intragenic	39	no folding
MELmiRNA_507	chr15	40485208	40485283	+	1	2																							intragenic	2	good folding
MELmiRNA_508	chr15	54444776	54444829	-																					2	4			intergenic	4	good folding
MELmiRNA_509	chr15	68906399	68906447	+															1	2									intergenic	2	no folding
MELmiRNA_510	chr15	73489925	73489999	+																	1	2							intragenic	2	no folding
MELmiRNA_511	chr15	73534386	73534459	-	1	7																							intragenic	7	no folding
MELmiRNA_512	chr15	73930568	73930623	-	1	2																							intragenic	2	good folding
MELmiRNA_513	chr15	78331545	78331619	-							1	3																	intergenic	3	good folding
MELmiRNA_514	chr15	86956082	86956159	-					1	2																			intergenic	2	good folding
MELmiRNA_515	chr15	87679360	87679438	+							29	358																	intergenic	358	no folding
MELmiRNA_516	chr15	88228178	88228255	-							2	4																	intragenic	4	good folding
MELmiRNA_517	chr15	88350991	88351077	+	1	2			1	4	1	2	1	5			1	2	1	3	1	2					1	2	intragenic	22	good folding
MELmiRNA_518	chr15	89338402	89338473	+					2	5	4	81	4	25	4	50	5	36	3	33					2	11			intragenic	241	no folding
MELmiRNA_519	chr15	90804161	90804243	-									1	2	1	2													intragenic	4	no folding
MELmiRNA_520	chr15	91248633	91248709	+	1	8	1	4	1	17			1	4	1	4			1	14	1	2	1	2	2	20	1	16	intragenic	91	good folding
MELmiRNA_521	chr16	533278	533367	+	2	5					4	18	2	9	2	9			2	5									intragenic	46	good folding
MELmiRNA_522	chr16	1079767	1079843	+							2	20									2	12							intragenic	32	good folding
MELmiRNA_523	chr16	1724987	1725068	+									2	13					2	4									intragenic	17	good folding
MELmiRNA_524	chr16	2126020	2126095	-							12	2878	5	363					5	204	5	130							intergenic	3575	good folding
MELmiRNA_525	chr16	2521924	2522007	-	3	162																							intergenic	162	good folding
MELmiRNA_526	chr16	3631852	3631927	-	5	32																							intergenic	32	no folding
MELmiRNA_527	chr16	4718680	4718763	-	1	2																							intragenic	2	no folding
MELmiRNA_528	chr16	7578102	7578161	+													1	2											intragenic	2	no folding
MELmiRNA_529	chr16	11347373	11347451	+	1	2																							intragenic	2	no folding
MELmiRNA_530	chr16	14287333	14287414	+																					7	27			intergenic	27	no folding
MELmiRNA_531	chr16	14902866	14902949	+									3	13	3	6													intergenic	19	good folding
MELmiRNA_532	chr16	14912578	14912671	+							20	3066																	intergenic	3066	good folding
MELmiRNA_533	chr16	14912582	14912669	+									5	363					5	204	8	143							intergenic	710	good folding
MELmiRNA_534	chr16	15156249	15156324	-							12	2878	5	363					5	204	5	130							intergenic	3575	good folding
MELmiRNA_535	chr16	16301517	16301600	+									3	13	3	6													intergenic	19	good folding
MELmiRNA_536	chr16	16311233	16311326	+							20	3066																	intergenic	3066	good folding
MELmiRNA_537	chr16	16311237	16311324	+									5	363					5	204	8	143							intergenic	710	good folding
MELmiRNA_538	chr16	18403536	18403629	-							20	3066																	intergenic	3066	good folding
MELmiRNA_539	chr16	18403538	18403625	-									5	363					5	204	8	143							intergenic	710	good folding
MELmiRNA_540	chr16	18413252	18413335	-									3	13	3	6													intergenic	19	good folding
MELmiRNA_541	chr16	20363561	20363640	-					1	2																			intergenic	2	good folding
MELmiRNA_542	chr16	20501894	20501973	+					1	2																			intergenic	2	good folding
MELmiRNA_543	chr16	21424878	21424950	-									1	2															intergenic	2	good folding
MELmiRNA_544	chr16	21424879	21424949	-															1	2									intergenic	2	good folding
MELmiRNA_545	chr16	21872128	21872214	+									1	2															intragenic	2	no folding
MELmiRNA_546	chr16	24121956	24122041	+	1	2																							intragenic	2	good folding
MELmiRNA_547	chr16	25944059	25944132	+	1	4			1	3	1	2	1	2											1	2			intragenic	13	good folding
MELmiRNA_548	chr16	29518008	29518080	-									1	2															intergenic	2	good folding
MELmiRNA_549	chr16	29518009	29518079	-															1	2									intergenic	2	good folding
MELmiRNA_550	chr16	31280808	31280876	-	1	62	1	12													1	2	1	2					intragenic	78	good folding
MELmiRNA_551	chr16	33870217	33870299	+							2	9			2	8	8	35											intergenic	52	no folding
MELmiRNA_552	chr16	45564746	45564834	-	6	613																							intragenic	613	no folding
MELmiRNA_553	chr16	47132643	47132702	-					1	2																			intragenic	2	good folding
MELmiRNA_554	chr16	47201413	47201459	+	1	3																							intragenic	3	no folding
MELmiRNA_555	chr16	49333717	49333789	+									2	4			1	2											intragenic	6	good folding
MELmiRNA_556	chr16	55016549	55016631	+	2	6																							intragenic	6	no folding
MELmiRNA_557	chr16	59021062	59021132	-													1	2											intergenic	2	good folding
MELmiRNA_558	chr16	66945469	66945530	+															1	2									intragenic	2	good folding
MELmiRNA_559	chr16	67565304	67565366	+																							1	2	intragenic	2	good folding
MELmiRNA_560	chr16	69253109	69253185	+	4	70																							intragenic	70	good folding
MELmiRNA_561	chr16	70646898	70646958	-	9	1575	4	13	3	33	7	31	8	63			6	38							5	13	6	23	intragenic	1789	no folding
MELmiRNA_562	chr16	70646899	70646957	-											3	15			3	9									intragenic	24	no folding
MELmiRNA_563	chr16	70655482	70655560	-	9	1575	4	13	3	33	7	31	8	63			6	38							5	13	6	23	intragenic	1789	good folding
MELmiRNA_564	chr16	70655483	70655559	-											3	15			3	9									intragenic	24	good folding
MELmiRNA_565	chr16	80459540	80459607	-	3	8			3	8	3	6	3	6	1	2			1	2	1	2			1	2			intragenic	36	no folding
MELmiRNA_566	chr16	82099452	82099514	+	2	28					2	224	2	67	2	154	2	225			2	29					2	11	intragenic	738	good folding
MELmiRNA_567	chr16	84053901	84053982	-	4	462																							intergenic	462	good folding
MELmiRNA_568	chr16	84332727	84332809	-							2	5																	intragenic	5	no folding
MELmiRNA_569	chr16	86460833	86460916	+	4	31																							intergenic	31	no folding
MELmiRNA_570	chr16	86943331	86943398	-							3	19	2	7			4	17	3	9					2	4	2	4	intergenic	60	no folding
MELmiRNA_571	chr16	87127215	87127289	-	1	6					1	2																	intragenic	8	no folding
MELmiRNA_572	chr17	872466	872549	-	1	6			1	2			1	4					1	7									intragenic	19	good folding
MELmiRNA_573	chr17	872469	872546	-											1	2													intragenic	2	good folding
MELmiRNA_574	chr17	1499109	1499195	+	3	40																							intragenic	40	good folding
MELmiRNA_575	chr17	2249906	2249986	+	2	1075																							intragenic	1075	no folding
MELmiRNA_576	chr17	2249908	2249979	+			1	2	1	4			1	7									1	2					intragenic	15	no folding
MELmiRNA_577	chr17	2698588	2698662	-							2	8																	intragenic	8	no folding
MELmiRNA_578	chr17	6499492	6499544	+									1	2															intergenic	2	good folding
MELmiRNA_579	chr17	6499492	6499544	-									1	2															intergenic	2	good folding
MELmiRNA_580	chr17	7964338	7964413	-	2	11																							intergenic	11	no folding
MELmiRNA_581	chr17	7964935	7964985	+									2	13			2	11											intergenic	24	no folding
MELmiRNA_582	chr17	8030364	8030440	+																					4	13			intergenic	13	no folding
MELmiRNA_583	chr17	8031218	8031302	+	5	101													6	132	6	216							intergenic	449	no folding
MELmiRNA_584	chr17	8726109	8726161	+	2	271	1	26	2	73	2	171	2	64	2	24	2	94	2	48	2	475	1	5	2	17	1	20	intragenic	1288	no folding
MELmiRNA_585	chr17	17324561	17324646	+			1	2																					intragenic	2	no folding
MELmiRNA_586	chr17	18069519	18069601	+	2	1850																							intergenic	1850	good folding
MELmiRNA_587	chr17	19823292	19823376	+																							1	2	intergenic	2	good folding
MELmiRNA_588	chr17	19823295	19823373	+																	1	2							intergenic	2	good folding
MELmiRNA_589	chr17	23711803	23711886	+									1	2															intragenic	2	good folding
MELmiRNA_590	chr17	25468230	25468304	-	1	2					1	7	2	29			1	6	1	7									intragenic	51	good folding
MELmiRNA_591	chr17	34235617	34235670	+	2	4																					2	4	intergenic	8	good folding
MELmiRNA_592	chr17	34658892	34658963	-													1	2							1	2	1	2	intergenic	6	no folding
MELmiRNA_593	chr17	37314324	37314395	-	1	2																							intragenic	2	good folding
MELmiRNA_594	chr17	39626373	39626449	-	3	31			2	14			1	3			1	2			2	4							intragenic	54	good folding
MELmiRNA_595	chr17	39626374	39626448	-			1	4																					intragenic	4	good folding
MELmiRNA_596	chr17	44156769	44156836	-									3	12															intragenic	12	good folding
MELmiRNA_597	chr17	57937302	57937364	-	3	322	3	58	3	585	3	980	3	31	3	220	3	533	3	218	3	95	3	55	3	121	3	219	intragenic	3437	no folding
MELmiRNA_598	chr17	62463829	62463889	-							2	84			2	8	2	33			2	7	2	17	2	10			intergenic	159	good folding
MELmiRNA_599	chr17	63252531	63252604	-	4	21																							intragenic	21	good folding
MELmiRNA_600	chr17	69385718	69385801	+	5	16																							intergenic	16	no folding
MELmiRNA_601	chr17	70541611	70541689	+											2	41					2	28					2	137	intergenic	206	no folding
MELmiRNA_602	chr17	72597096	72597172	+									1	2	1	3													intragenic	5	good folding
MELmiRNA_603	chr17	76714272	76714350	+							2	5															2	9	intragenic	14	good folding
MELmiRNA_604	chr17	76714276	76714346	+									2	13	2	10													intragenic	23	good folding
MELmiRNA_605	chr17	77032725	77032809	-															6	22									intragenic	22	good folding
MELmiRNA_606	chr17	77512576	77512658	+	2	24																							intergenic	24	good folding
MELmiRNA_607	chr18	2382626	2382711	-	3	18																							intergenic	18	no folding
MELmiRNA_608	chr18	5885645	5885721	-	2	223											3	12											intergenic	235	no folding
MELmiRNA_609	chr18	8419414	8419492	-													1	2											intergenic	2	no folding
MELmiRNA_610	chr18	9465504	9465576	+	2	6			2	4	2	5	2	4															intergenic	19	no folding
MELmiRNA_611	chr18	10749573	10749650	-													1	2											intergenic	2	good folding
MELmiRNA_612	chr18	14761250	14761324	+									1	2															intragenic	2	good folding
MELmiRNA_613	chr18	14820165	14820241	+															1	3							1	2	intragenic	5	good folding
MELmiRNA_614	chr18	18390750	18390824	-	2	56	2	9	2	75	2	479	2	85	2	62	2	171	2	190	2	65			2	19	2	82	intergenic	1293	no folding
MELmiRNA_615	chr18	18767310	18767399	+					3	16	5	27	5	68	3	18	5	21									4	43	intragenic	193	good folding
MELmiRNA_616	chr18	18767311	18767398	+																					2	17			intragenic	17	good folding
MELmiRNA_617	chr18	22382937	22383015	+	3	1087																							intragenic	1087	no folding
MELmiRNA_618	chr18	54055907	54055996	+									1	2															intragenic	2	good folding
MELmiRNA_619	chr18	54055910	54055993	+													1	2											intragenic	2	good folding
MELmiRNA_620	chr18	72332488	72332571	+	3	44																							intergenic	44	good folding
MELmiRNA_621	chr18	73990167	73990251	-					2	6							2	25									2	6	intergenic	37	no folding
MELmiRNA_622	chr19	258297	258354	+	1	4																							intragenic	4	no folding
MELmiRNA_623	chr19	755932	756023	+															2	7									intragenic	7	no folding
MELmiRNA_624	chr19	764584	764653	+							2	5	5	60	1	2	1	2	3	12					1	2			intragenic	83	good folding
MELmiRNA_625	chr19	1543844	1543909	-					2	6			2	21															intergenic	27	no folding
MELmiRNA_626	chr19	3311215	3311280	+							1	3	2	4			1	2											intragenic	9	good folding
MELmiRNA_627	chr19	6367436	6367507	-													1	2											intragenic	2	good folding
MELmiRNA_628	chr19	6584396	6584473	-	2	18			2	5	2	10																	intergenic	33	no folding
MELmiRNA_629	chr19	8306243	8306297	+	1	4																							intragenic	4	no folding
MELmiRNA_630	chr19	10751930	10752011	+							1	2									1	2							intragenic	4	no folding
MELmiRNA_631	chr19	18253887	18253971	+											1	2													intergenic	2	good folding
MELmiRNA_632	chr19	18358372	18358444	+									2	8					1	2									intragenic	10	good folding
MELmiRNA_633	chr19	23979117	23979201	-	12	7672																							intergenic	7672	no folding
MELmiRNA_634	chr19	23979118	23979200	-			3	67	6	79	7	161	8	66	6	99	10	520	6	92	5	137	2	17	4	44	4	65	intergenic	1347	no folding
MELmiRNA_635	chr19	32928989	32929065	-											2	5													intergenic	5	no folding
MELmiRNA_636	chr19	32963584	32963663	-	1	2																							intergenic	2	good folding
MELmiRNA_637	chr19	40305440	40305513	+													1	2											intragenic	2	no folding
MELmiRNA_638	chr19	44594727	44594781	+					1	4																			intergenic	4	no folding
MELmiRNA_639	chr19	45177968	45178039	+	1	2							1	2															intragenic	4	no folding
MELmiRNA_640	chr19	45975899	45975983	-	2	31																							intergenic	31	no folding
MELmiRNA_641	chr19	49403625	49403716	+									2	4															intergenic	4	no folding
MELmiRNA_642	chr19	50964289	50964329	-	1	2			1	2																			intragenic	4	no folding
MELmiRNA_643	chr19	51272806	51272860	+	1	2			1	2	1	2																	intergenic	6	good folding
MELmiRNA_644	chr19	51904390	51904442	-	1	2											1	2									1	2	intragenic	6	good folding
MELmiRNA_645	chr19	52422037	52422120	+													3	27	3	14									intragenic	41	good folding
MELmiRNA_646	chr19	52422039	52422118	+	4	20			2	9	3	9			4	18									2	7			intragenic	63	good folding
MELmiRNA_647	chr19	52422041	52422116	-	1	3							2	8															intragenic	11	good folding
MELmiRNA_648	chr19	52544280	52544351	+			1	2			1	6							1	2	1	2							intergenic	12	no folding
MELmiRNA_649	chr19	52571431	52571504	+	1	2																							intragenic	2	no folding
MELmiRNA_650	chr19	52571432	52571503	+																							1	3	intragenic	3	no folding
MELmiRNA_651	chr19	54160385	54160456	+	6	35																							intragenic	35	good folding
MELmiRNA_652	chr19	55083240	55083306	+	1	6	1	2					1	2															intragenic	10	good folding
MELmiRNA_653	chr19	58452962	58453044	+	2	18			2	5	2	10																	intergenic	33	no folding
MELmiRNA_654	chr19	59177600	59177678	+	2	15																							intragenic	15	good folding
MELmiRNA_655	chr19	60894747	60894812	+							1	2																	intragenic	2	good folding
MELmiRNA_656	chr20	604234	604307	+	2	2121											2	41											intragenic	2162	no folding
MELmiRNA_657	chr20	18399259	18399335	+	3	18			2	9	4	29	3	6	1	3	3	24	1	3	2	4			2	7	1	4	intragenic	107	good folding
MELmiRNA_658	chr20	23379831	23379912	+	1	2																							intragenic	2	good folding
MELmiRNA_659	chr20	29658650	29658704	+					2	5			1	3													2	4	intergenic	12	good folding
MELmiRNA_660	chr20	32100582	32100661	+					1	2																			intragenic	2	good folding
MELmiRNA_661	chr20	36495992	36496063	-							2	26					2	9											intragenic	35	no folding
MELmiRNA_662	chr20	36786433	36786520	-	4	24																							intergenic	24	good folding
MELmiRNA_663	chr20	39705606	39705680	-							1	2	1	3	2	8	1	2	1	2	1	5			1	2			intergenic	24	no folding
MELmiRNA_664	chr20	49502849	49502921	-							2	9					2	6											intragenic	15	good folding
MELmiRNA_665	chr20	55903853	55903911	+	2	6																							intergenic	6	no folding
MELmiRNA_666	chr20	57153043	57153109	+													2	4											intergenic	4	no folding
MELmiRNA_667	chr20	58367496	58367568	+											1	2													intergenic	2	no folding
MELmiRNA_668	chr20	60073253	60073336	+	3	17																							intragenic	17	good folding
MELmiRNA_669	chr20	61340576	61340639	+	2	62																							intragenic	62	good folding
MELmiRNA_670	chr21	13700576	13700652	-															1	3							1	2	intergenic	5	good folding
MELmiRNA_671	chr21	13938967	13939042	-							1	2									1	3							intergenic	5	good folding
MELmiRNA_672	chr21	18980279	18980353	-															2	12					1	4			intergenic	16	good folding
MELmiRNA_673	chr21	34813284	34813376	-													1	2											intragenic	2	no folding
MELmiRNA_674	chr21	37888262	37888336	+																	1	2							intergenic	2	no folding
MELmiRNA_675	chr21	41461354	41461426	+									1	3					1	2									intergenic	5	good folding
MELmiRNA_676	chr21	44061631	44061710	+							2	7	2	12					2	10									intergenic	29	no folding
MELmiRNA_677	chr21	46406675	46406727	+	2	47	1	14	1	202	2	531	2	119	2	623	2	674	2	292	1	41	1	17	1	49	1	102	intragenic	2711	good folding
MELmiRNA_678	chr22	15462680	15462765	-	2	10																							intergenic	10	no folding
MELmiRNA_679	chr22	16626946	16627025	-							1	2	2	5					1	4			1	3					intragenic	14	good folding
MELmiRNA_680	chr22	19221619	19221704	+											1	2													intragenic	2	good folding
MELmiRNA_681	chr22	26646513	26646600	-	2	8									1	2					1	4	1	3	1	3			intragenic	20	good folding
MELmiRNA_682	chr22	26646514	26646599	+	2	8									1	2					1	4	1	3	1	3			intragenic	20	good folding
MELmiRNA_683	chr22	29457544	29457628	+															1	6									intragenic	6	good folding
MELmiRNA_684	chr22	34061646	34061735	+	5	43																							intragenic	43	no folding
MELmiRNA_685	chr22	34061653	34061732	+			1	5	1	3	1	3	2	18	1	2	1	2	3	13	1	2							intragenic	48	no folding
MELmiRNA_686	chr22	38044993	38045073	-					13	218									12	159	11	135							intragenic	512	no folding
MELmiRNA_687	chr22	39161290	39161366	-							1	2	1	2															intragenic	4	good folding
MELmiRNA_688	chr22	39623015	39623080	-							1	2																	intragenic	2	good folding
MELmiRNA_689	chr22	39747863	39747930	-											1	2													intergenic	2	good folding
MELmiRNA_690	chr22	41341277	41341343	+											2	7													intergenic	7	no folding
MELmiRNA_691	chr22	43834403	43834487	+							2	8																	intergenic	8	no folding
MELmiRNA_692	chr22	44611028	44611109	-	1	2											2	4	1	5									intragenic	11	no folding
MELmiRNA_693	chr22	44865594	44865663	+											1	3													intragenic	3	good folding
MELmiRNA_694	chr22	44888110	44888201	+							3	6																	intragenic	6	good folding
MELmiRNA_695	chr22	47014641	47014689	-	2	63																							intergenic	63	no folding
MELmiRNA_696	chr22	47048840	47048891	+																			3	6					intergenic	6	good folding
MELmiRNA_697	chr22	48710058	48710127	+													2	4											intergenic	4	no folding
MELmiRNA_698	chr22	48740490	48740553	+							1	2																	intragenic	2	no folding
MELmiRNA_699	chr22	49089600	49089674	-	1	5																							intergenic	5	no folding
MELmiRNA_700	chrX	6442703	6442776	+											1	3													intergenic	3	good folding
MELmiRNA_701	chrX	13535874	13535942	-							1	2					1	2											intragenic	4	no folding
MELmiRNA_702	chrX	15420093	15420153	-													1	4											intragenic	4	good folding
MELmiRNA_703	chrX	19815755	19815834	-	2	30																							intergenic	30	no folding
MELmiRNA_704	chrX	19945133	19945220	-					2	5	2	32																	intragenic	37	no folding
MELmiRNA_705	chrX	20567226	20567293	+	1	5											1	9			1	7							intergenic	21	no folding
MELmiRNA_706	chrX	48943630	48943720	+	3	19																							intergenic	19	good folding
MELmiRNA_707	chrX	49662018	49662099	+	3	8																							intragenic	8	no folding
MELmiRNA_708	chrX	49662019	49662098	+							5	10					3	6	2	6	2	5							intragenic	27	no folding
MELmiRNA_709	chrX	53244788	53244873	-					2	4																			intragenic	4	good folding
MELmiRNA_710	chrX	62922610	62922689	-							1	2									1	2							intergenic	4	good folding
MELmiRNA_711	chrX	78842033	78842107	+							1	4																	intergenic	4	good folding
MELmiRNA_712	chrX	88848295	88848373	+			3	30																			3	107	intergenic	137	no folding
MELmiRNA_713	chrX	146139361	146139440	-							5	74	2	8			5	136	3	14									intergenic	232	good folding
MELmiRNA_714	chrX	146139364	146139437	-	1	7															3	47							intergenic	54	good folding
MELmiRNA_715	chrX	152899738	152899826	+													1	2											intragenic	2	good folding
MELmiRNA_716	chrX	152899742	152899822	+	2	11									1	2													intragenic	13	good folding
MELmiRNA_717	chrX	152899743	152899821	-	2	11									1	2													intragenic	13	good folding
MELmiRNA_718	chrX	152899744	152899820	+							1	2																	intragenic	2	good folding
MELmiRNA_719	chrX	152899744	152899820	-							2	4																	intragenic	4	good folding
MELmiRNA_720	chrX	153649991	153650060	+							1	2																	intragenic	2	no folding
MELmiRNA_721	chrX	153650065	153650123	+	2	22	2	10	2	10	2	40	3	14	2	8	2	21	2	6	3	27			2	9			intragenic	167	good folding
MELmiRNA_722	chrY	8790788	8790868	-							2	6					1	2											intergenic	8	no folding
						33631		915		3284		21748		5553		2862		5624		3966		2908		4514		3229		6060

## Sheet: CID-miRNA predicted
NovelMelanomamiRNA	MirBASE Name	chromosome	chromo start	chromo end	strand	QF1160MB_#unique reads	QF1160MB_read count	MELB_#unique reads	MELB_read count	MM653_#unique reads	MM653_read count	D20_#unique reads	D20_read count	MM386_#unique reads	MM386_read count	MM426_#unique reads	MM426_read count	MM466_#unique reads	MM466_read count	MM603_#unique reads	MM603_read count	MM472_#unique reads	MM472_read count	D10_#unique reads	D10_read count	D11_#unique reads	D11_read count	MEL202_#unique reads	MEL202_read count	intra/intergenic	Total Read Count	Validated by CID-miRNA program
MELmiRNA_6	#	chr1	2048292	2048364	+							1	2																	intragenic	2	good folding
MELmiRNA_11	#	chr1	9950028	9950101	+															1	3									intragenic	3	good folding
MELmiRNA_12	hsa-mir-1273d	chr1	10210363	10210448	+									1	8			1	2	1	10	1	3							intragenic	23	good folding
MELmiRNA_16	hsa-mir-3115	chr1	23243385	23243452	+											1	2			1	3									intragenic	5	good folding
MELmiRNA_20	#	chr1	36188623	36188701	+					1	2																			intragenic	2	good folding
MELmiRNA_23	#	chr1	45122541	45122626	-																	1	2							intragenic	2	good folding
MELmiRNA_30	hsa-mir-3116-1	chr1	62317046	62317119	+									1	3	1	2													intragenic	5	good folding
MELmiRNA_31	hsa-mir-3116-2	chr1	62317049	62317116	-									1	3	1	2													intragenic	5	good folding
MELmiRNA_32	#	chr1	63739341	63739428	-																							1	2	intragenic	2	good folding
MELmiRNA_33	hsa-mir-3117	chr1	66866711	66866788	+	3	30																							intragenic	30	good folding
MELmiRNA_36	#	chr1	85372066	85372143	+													1	2											intergenic	2	good folding
MELmiRNA_40	#	chr1	108618390	108618468	+																	1	2							intergenic	2	good folding
MELmiRNA_41	#	chr1	108764202	108764280	-																	1	2							intergenic	2	good folding
MELmiRNA_45	#	chr1	116904173	116904252	-																					1	3			intragenic	3	good folding
MELmiRNA_46	hsa-mir-3118-1	chr1	141608812	141608886	+							1	2									1	3							intergenic	5	good folding
MELmiRNA_47	hsa-mir-3118-2	chr1	142005273	142005345	+							1	2									1	3							intergenic	5	good folding
MELmiRNA_48	hsa-mir-3118-3	chr1	142265664	142265738	-							1	2									1	3							intergenic	5	good folding
MELmiRNA_50	#	chr1	147589968	147590041	+											1	3													intergenic	3	good folding
MELmiRNA_52	#	chr1	147975497	147975570	+											1	3													intergenic	3	good folding
MELmiRNA_55	#	chr1	152343621	152343692	-									1	2															intragenic	2	good folding
MELmiRNA_68	hsa-mir-3119-1	chr1	168387143	168387227	-							1	2	1	2							1	6							intragenic	10	good folding
MELmiRNA_69	hsa-mir-3119-2	chr1	168387143	168387227	+							1	2	1	2							1	6							intragenic	10	good folding
MELmiRNA_70	#	chr1	169343036	169343121	-	1	2																							intragenic	2	good folding
MELmiRNA_71	hsa-mir-3120	chr1	170374571	170374651	+	1	7																							intragenic	7	good folding
MELmiRNA_72	hsa-mir-3121	chr1	178674072	178674148	-	1	2			1	4			1	4	1	2	1	3	1	5	1	5			1	3	1	2	intragenic	30	good folding
MELmiRNA_78	#	chr1	197070124	197070205	-					1	2																			intergenic	2	good folding
MELmiRNA_79	#	chr1	199955276	199955358	+	1	2																							intragenic	2	good folding
MELmiRNA_82	hsa-mir-3122	chr1	210317578	210317650	+	1	3					2	4	1	3															intragenic	10	good folding
MELmiRNA_83	#	chr1	222652555	222652635	-													1	2			1	2							intragenic	4	good folding
MELmiRNA_85	hsa-mir-1537	chr1	234082913	234082993	-	1	7	1	5			1	9	2	28	1	9	1	19	1	10	1	2	1	8	1	2	1	4	intragenic	103	good folding
MELmiRNA_86	#	chr1	235701036	235701120	+	1	2																							intragenic	2	good folding
MELmiRNA_87	hsa-mir-3123	chr1	239362195	239362269	+	1	19			1	24	2	392	1	253	1	60	2	481	1	238	1	13	1	14	1	57	1	23	intragenic	1574	good folding
MELmiRNA_89	hsa-mir-3124	chr1	247087199	247087265	+	2	6					2	13	2	8	1	2	1	3	1	4	2	6							intergenic	42	good folding
MELmiRNA_90	#	chr2	7769613	7769691	-																			1	2					intergenic	2	good folding
MELmiRNA_92	hsa-mir-548s	chr2	11825021	11825102	+	1	4									1	3	1	3											intragenic	10	good folding
MELmiRNA_95	hsa-mir-3125	chr2	12794944	12795021	+																	3	7							intragenic	7	good folding
MELmiRNA_98	*	chr2	26324220	26324278	+							1	2	1	4			1	4											intragenic	10	good folding
MELmiRNA_100	#	chr2	49140237	49140311	+																	1	2							intragenic	2	good folding
MELmiRNA_103	#	chr2	61590291	61590378	-															1	2									intragenic	2	good folding
MELmiRNA_104	hsa-mir-3126	chr2	69184318	69184391	+	1	3							1	3			1	6							1	4			intragenic	16	good folding
MELmiRNA_108	hsa-mir-3127	chr2	96827742	96827817	+	5	96							3	26															intragenic	122	good folding
MELmiRNA_112	#	chr2	101292342	101292430	+	1	2							1	2															intergenic	4	good folding
MELmiRNA_113	*	chr2	105567578	105567654	+	1	5			1	6																			intergenic	11	good folding
MELmiRNA_114	#	chr2	109236844	109236927	+					2	4																			intragenic	4	good folding
MELmiRNA_117	#	chr2	119964966	119965027	+							1	2																	intragenic	2	good folding
MELmiRNA_119	*	chr2	131598644	131598724	+	2	58	2	14	2	131	2	69	2	46	2	32			2	35	2	32	2	22	2	16			intragenic	455	good folding
MELmiRNA_122	*	chr2	134601163	134601236	+							1	2	1	5															intergenic	7	good folding
MELmiRNA_124	#	chr2	169147700	169147773	+																			1	2					intragenic	2	good folding
MELmiRNA_126	hsa-mir-3128	chr2	177828919	177828984	-	1	2	1	2									1	2	1	4					1	2			intragenic	12	good folding
MELmiRNA_130	hsa-mir-3129	chr2	189706007	189706082	-	3	19	1	2	5	26	3	12	1	3					1	2									intragenic	64	good folding
MELmiRNA_131	#	chr2	189706008	189706081	-													1	2											intragenic	2	good folding
MELmiRNA_135	hsa-mir-3130-1	chr2	207356203	207356277	-									4	35															intragenic	35	good folding
MELmiRNA_136	hsa-mir-3130-2	chr2	207356203	207356277	+									5	40															intragenic	40	good folding
MELmiRNA_139	hsa-mir-3130-3	chr2	207356205	207356275	-			1	3	1	4					1	2	2	8					1	2	2	5			intragenic	24	good folding
MELmiRNA_140	hsa-mir-3130-4	chr2	207356205	207356275	+			1	3	1	4					1	2	2	8					1	2	2	5			intragenic	24	good folding
MELmiRNA_145	#	chr2	219631645	219631722	-																					1	2			intragenic	2	good folding
MELmiRNA_146	hsa-mir-3131	chr2	219631654	219631716	-									6	63	3	11	2	16	2	5									intragenic	95	good folding
MELmiRNA_147	hsa-mir-3132	chr2	220122039	220122113	-							1	2											1	3					intragenic	5	good folding
MELmiRNA_154	hsa-mir-3133	chr2	242065993	242066070	+			1	2	1	4	1	2			1	3	1	4									1	2	intragenic	17	good folding
MELmiRNA_156	hsa-mir-378b	chr3	10346913	10346969	+	3	674	2	184									2	143									3	277	intragenic	1278	good folding
MELmiRNA_158	hsa-mir-3134	chr3	15713809	15713882	-	1	2							1	2	1	4							1	2	1	2			intragenic	12	good folding
MELmiRNA_161	hsa-mir-3135	chr3	20154061	20154137	+											2	20	2	5											intragenic	25	good folding
MELmiRNA_166	hsa-mir-466	chr3	31178200	31178283	-									1	10			1	2									1	4	intergenic	16	good folding
MELmiRNA_167	#	chr3	38039382	38039465	+	1	4																							intragenic	4	good folding
MELmiRNA_170	#	chr3	47505247	47505322	-															1	2									intergenic	2	good folding
MELmiRNA_171	#	chr3	50687515	50687598	+															2	4									intergenic	4	good folding
MELmiRNA_172	#	chr3	55861572	55861653	-									1	2															intragenic	2	good folding
MELmiRNA_174	hsa-mir-3136	chr3	69180799	69180876	-							2	11	2	23	2	13	2	14	2	9									intragenic	70	good folding
MELmiRNA_176	#	chr3	79639728	79639808	+																					1	2			intragenic	2	good folding
MELmiRNA_178	#	chr3	106771868	106771943	+	1	3																							intragenic	3	good folding
MELmiRNA_182	hsa-mir-544b	chr3	125933976	125934053	+															2	6									intragenic	6	good folding
MELmiRNA_183	#	chr3	127760006	127760072	-									1	2															intragenic	2	good folding
MELmiRNA_186	#	chr3	154588873	154588948	+											1	2													intergenic	2	good folding
MELmiRNA_189	hsa-mir-3137	chr3	196336524	196336598	-									1	3					2	6									intragenic	9	good folding
MELmiRNA_195	hsa-mir-3138	chr4	9689333	9689414	-																					3	9	2	4	intragenic	13	good folding
MELmiRNA_197	*	chr4	86862641	86862714	+	1	14	2	9	4	79	4	194	4	89	1	10	1	37	3	84	2	17	1	9	1	11	2	47	intragenic	600	good folding
MELmiRNA_199	#	chr4	125325139	125325223	-																							1	2	intergenic	2	good folding
MELmiRNA_200	#	chr4	141292876	141292963	+							2	4																	intragenic	4	good folding
MELmiRNA_201	hsa-mir-3139	chr4	144484063	144484138	+																							2	7	intragenic	7	good folding
MELmiRNA_203	*	chr4	148885921	148886001	+	1	6			1	2			1	5					1	2	1	2							intragenic	17	good folding
MELmiRNA_204	#	chr4	153629928	153630019	-	2	4																							intragenic	4	good folding
MELmiRNA_205	hsa-mir-3140	chr4	153629929	153630018	-			1	2					1	3															intragenic	5	good folding
MELmiRNA_207	#	chr4	153629932	153630016	-													1	2											intragenic	2	good folding
MELmiRNA_209	hsa-mir-548t	chr4	174425886	174425959	+									1	4	1	2													intragenic	6	good folding
MELmiRNA_212	#	chr5	3515598	3515679	-															1	2									intergenic	2	good folding
MELmiRNA_213	#	chr5	3569285	3569365	-															1	4									intergenic	4	good folding
MELmiRNA_215	#	chr5	31506288	31506357	-											1	2													intragenic	2	good folding
MELmiRNA_220	#	chr5	79177622	79177703	+	1	3																							intergenic	3	good folding
MELmiRNA_227	#	chr5	122623382	122623443	+	1	2																							intergenic	2	good folding
MELmiRNA_233	#	chr5	149801703	149801788	-	1	2																							intergenic	2	good folding
MELmiRNA_235	#	chr5	151419582	151419671	-	2	4																							intergenic	4	good folding
MELmiRNA_236	hsa-mir-3141	chr5	153955765	153955825	-	2	8			1	3																			intergenic	11	good folding
MELmiRNA_237	#	chr5	155186860	155186928	+					1	2																			intergenic	2	good folding
MELmiRNA_238	*	chr5	156588987	156589067	-	1	2																					1	9	intragenic	11	good folding
MELmiRNA_241	hsa-mir-3142	chr5	159833987	159834068	+									1	3									1	2					intergenic	5	good folding
MELmiRNA_242	#	chr5	170746274	170746356	-					1	2																			intergenic	2	good folding
MELmiRNA_244	#	chr5	171764437	171764510	-							2	4																	intragenic	4	good folding
MELmiRNA_245	#	chr5	172380327	172380409	+											1	2													intragenic	2	good folding
MELmiRNA_249	#	chr6	2799265	2799339	-																	1	2							intergenic	2	good folding
MELmiRNA_250	#	chr6	5093473	5093548	-													1	3											intragenic	3	good folding
MELmiRNA_251	#	chr6	6114563	6114644	+	1	2																							intragenic	2	good folding
MELmiRNA_252	#	chr6	10547936	10548013	-									1	2															intergenic	2	good folding
MELmiRNA_256	hsa-mir-3143	chr6	27223384	27223446	+											2	6	2	6	1	2									intergenic	14	good folding
MELmiRNA_268	#	chr6	53759648	53759734	-																							1	2	intergenic	2	good folding
MELmiRNA_269	hsa-mir-548u	chr6	57362889	57362969	+	1	2			1	2	1	4	1	5	1	2	1	7	1	6	1	3	1	5	1	6			intragenic	42	good folding
MELmiRNA_270	#	chr6	76194845	76194908	+	1	2																							intragenic	2	good folding
MELmiRNA_272	#	chr6	101501715	101501788	+	2	4																							intergenic	4	good folding
MELmiRNA_275	#	chr6	118388092	118388166	-							1	2																	intragenic	2	good folding
MELmiRNA_276	#	chr6	118388093	118388165	+							1	2																	intragenic	2	good folding
MELmiRNA_278	hsa-mir-3144	chr6	120378024	120378102	+							5	16																	intergenic	16	good folding
MELmiRNA_280	#	chr6	120378026	120378100	+																	2	4							intergenic	4	good folding
MELmiRNA_281	#	chr6	120378027	120378099	+																							1	2	intergenic	2	good folding
MELmiRNA_282	hsa-mir-3145	chr6	138798043	138798124	-							3	16																	intragenic	16	good folding
MELmiRNA_285	hsa-mir-1273c	chr6	155216186	155216262	+	1	3			1	2			1	2	1	2													intergenic	9	good folding
MELmiRNA_287	#	chr6	159105691	159105764	-					1	2																			intragenic	2	good folding
MELmiRNA_288	#	chr6	166253260	166253343	-							1	2																	intergenic	2	good folding
MELmiRNA_291	#	chr7	5456302	5456372	+	1	2																							intergenic	2	good folding
MELmiRNA_292	hsa-mir-3146	chr7	19711506	19711584	-									2	5							1	2							intragenic	7	good folding
MELmiRNA_295	hsa-mir-3147	chr7	57476673	57476738	+									4	24					3	44									intergenic	68	good folding
MELmiRNA_297	#	chr7	65737402	65737488	+									1	2															intragenic	2	good folding
MELmiRNA_306	#	chr7	131064767	131064845	+																			1	2					intergenic	2	good folding
MELmiRNA_309	#	chr7	142587969	142588052	-													1	2											intergenic	2	good folding
MELmiRNA_312	hsa-mir-548v	chr8	17583367	17583446	-	1	2					1	2	1	9	1	3									1	2	1	4	intragenic	22	good folding
MELmiRNA_313	hsa-mir-3148	chr8	29934330	29934406	-							1	17	1	2	1	2	1	5			1	2							intergenic	28	good folding
MELmiRNA_314	#	chr8	31047173	31047247	+											1	2	1	2											intragenic	4	good folding
MELmiRNA_315	#	chr8	41247732	41247811	-																							1	2	intragenic	2	good folding
MELmiRNA_316	#	chr8	41247733	41247810	-																	1	2							intragenic	2	good folding
MELmiRNA_318	#	chr8	62463395	62463476	-									1	2															intragenic	2	good folding
MELmiRNA_319	#	chr8	62789898	62789975	+															2	4									intergenic	4	good folding
MELmiRNA_320	#	chr8	65454273	65454351	-																					1	2			intergenic	2	good folding
MELmiRNA_324	hsa-mir-3149	chr8	78041559	78041641	-									1	5															intergenic	5	good folding
MELmiRNA_327	hsa-mir-3150	chr8	96154318	96154397	+							1	3	1	2															intergenic	5	good folding
MELmiRNA_328	#	chr8	100374367	100374446	+									2	4															intragenic	4	good folding
MELmiRNA_329	hsa-mir-3151	chr8	104236018	104236093	+					2	22	2	7	2	7			2	12			3	21	1	3					intragenic	72	good folding
MELmiRNA_331	#	chr8	127945940	127946029	-											1	4													intergenic	4	good folding
MELmiRNA_332	#	chr8	127945940	127946029	+											1	4													intergenic	4	good folding
MELmiRNA_335	*	chr8	144720795	144720875	-	3	93							2	10															intragenic	103	good folding
MELmiRNA_336	*	chr8	144720796	144720874	-					1	2	1	7					1	2							1	2			intragenic	13	good folding
MELmiRNA_339	#	chr9	5997826	5997904	+															1	4									intragenic	4	good folding
MELmiRNA_341	hsa-mir-3152	chr9	18563304	18563377	+	1	4			3	9																			intragenic	13	good folding
MELmiRNA_343	#	chr9	31569688	31569773	+													1	2											intergenic	2	good folding
MELmiRNA_350	#	chr9	85051103	85051191	+									2	4															intergenic	4	good folding
MELmiRNA_351	#	chr9	85051104	85051190	+											1	2													intergenic	2	good folding
MELmiRNA_353	hsa-mir-3153	chr9	91116960	91117041	+	1	4			1	2									2	4			1	4			1	3	intragenic	17	good folding
MELmiRNA_355	hsa-mir-3074	chr9	96888117	96888197	-			1	2													1	2					1	2	intragenic	6	good folding
MELmiRNA_361	#	chr9	129671513	129671597	-									1	2															intragenic	2	good folding
MELmiRNA_362	hsa-mir-3154	chr9	130047047	130047130	-					2	39																			intragenic	39	good folding
MELmiRNA_366	#	chr9	136411078	136411139	+					2	4																			intragenic	4	good folding
MELmiRNA_371	#	chr10	677636	677711	-																	1	2	1	2					intragenic	4	good folding
MELmiRNA_372	*	chr10	5066616	5066674	+	2	8																							intergenic	8	good folding
MELmiRNA_373	hsa-mir-3155	chr10	6234165	6234246	+	1	3					1	2																	intragenic	5	good folding
MELmiRNA_376	#	chr10	14070713	14070788	-	1	3																							intragenic	3	good folding
MELmiRNA_377	#	chr10	35408535	35408611	-									1	2															intragenic	2	good folding
MELmiRNA_379	hsa-mir-3156-1	chr10	44979468	44979542	+															1	3							1	2	intergenic	5	good folding
MELmiRNA_380	*	chr10	49991908	49991973	-											1	2					1	3	1	4	1	2			intragenic	11	good folding
MELmiRNA_386	#	chr10	90813072	90813148	-															1	2									intergenic	2	good folding
MELmiRNA_387	#	chr10	90813073	90813147	+															1	2									intergenic	2	good folding
MELmiRNA_388	hsa-mir-3157	chr10	97814062	97814146	-	1	4					1	2	1	2															intergenic	8	good folding
MELmiRNA_389	hsa-mir-3158-1	chr10	103351164	103351244	+	2	21	1	4	2	23	1	3	1	6	2	4	1	3					1	2	1	2	1	9	intragenic	77	good folding
MELmiRNA_390	hsa-mir-3158-2	chr10	103351164	103351244	-	2	21	1	4	2	23	1	3	1	6	2	4	1	3					1	2	1	2	1	9	intragenic	77	good folding
MELmiRNA_391	#	chr10	103756579	103756660	-							1	2																	intragenic	2	good folding
MELmiRNA_392	#	chr10	103756580	103756659	-																	1	2							intragenic	2	good folding
MELmiRNA_395	#	chr10	113159400	113159478	-	1	2																							intergenic	2	good folding
MELmiRNA_398	#	chr10	118917189	118917264	-									1	4															intergenic	4	good folding
MELmiRNA_403	*	chr11	2178163	2178244	-	1	49	1	2	1	3	1	24	1	7	1	19	1	31	1	6									intergenic	141	good folding
MELmiRNA_409	*	chr11	10658784	10658861	+	2	79																							intragenic	79	good folding
MELmiRNA_411	#	chr11	16583202	16583260	+							1	2																	intergenic	2	good folding
MELmiRNA_413	hsa-mir-3159	chr11	18365910	18365983	+	1	3			1	4	1	2	1	2															intergenic	11	good folding
MELmiRNA_414	#	chr11	19738126	19738205	+	2	4																							intragenic	4	good folding
MELmiRNA_415	#	chr11	19738127	19738204	+									1	2															intragenic	2	good folding
MELmiRNA_416	#	chr11	30123782	30123864	+															1	2									intergenic	2	good folding
MELmiRNA_417	*	chr11	43661988	43662039	+	1	13	1	3			1	3			1	4	1	2	1	2	1	2							intragenic	29	good folding
MELmiRNA_418	*	chr11	43848308	43848364	+					1	5	1	67	1	9	1	24	1	46	1	10	1	2	1	2	1	6	1	3	intergenic	174	good folding
MELmiRNA_420	hsa-mir-3160-1	chr11	46429931	46430015	-	1	2					1	2					1	2											intragenic	6	good folding
MELmiRNA_421	hsa-mir-3160-2	chr11	46429933	46430013	+	1	2					1	2					1	2											intragenic	6	good folding
MELmiRNA_422	#	chr11	47157712	47157766	-													1	2											intragenic	2	good folding
MELmiRNA_423	hsa-mir-3161	chr11	48074910	48074986	+													1	11			2	9							intragenic	20	good folding
MELmiRNA_427	hsa-mir-3162	chr11	59119126	59119207	-							1	2	3	8	1	4			2	7									intragenic	21	good folding
MELmiRNA_428	#	chr11	59119128	59119205	-	1	2																							intragenic	2	good folding
MELmiRNA_433	hsa-mir-3163	chr11	66458481	66458553	-	1	7			1	2	1	2															1	3	intragenic	14	good folding
MELmiRNA_434	hsa-mir-3164	chr11	68607220	68607302	+	1	73	1	8	1	3	1	10	2	46	1	4	2	17	1	14	1	2	1	2	1	11	2	8	intragenic	198	good folding
MELmiRNA_435	hsa-mir-3165	chr11	71460922	71460996	-	1	3			1	2																			intragenic	5	good folding
MELmiRNA_440	hsa-mir-3166	chr11	87549318	87549409	-																	1	2			1	3			intergenic	5	good folding
MELmiRNA_441	#	chr11	87549320	87549407	+									1	2			1	2											intergenic	4	good folding
MELmiRNA_442	#	chr11	87549320	87549407	-									1	2			1	2											intergenic	4	good folding
MELmiRNA_443	hsa-mir-1260b	chr11	95714250	95714338	+					3	418	2	379													2	130			intragenic	927	good folding
MELmiRNA_444	#	chr11	100346804	100346883	+									1	2															intragenic	2	good folding
MELmiRNA_449	hsa-mir-3167	chr11	126363564	126363648	-					1	8																			intragenic	8	good folding
MELmiRNA_453	#	chr12	21562861	21562934	+	1	2																							intergenic	2	good folding
MELmiRNA_461	#	chr12	97959174	97959237	+															1	2									intragenic	2	good folding
MELmiRNA_462	#	chr12	103509541	103509624	+																					1	2			intragenic	2	good folding
MELmiRNA_463	#	chr12	103918497	103918577	+															1	2									intergenic	2	good folding
MELmiRNA_465	#	chr12	122415277	122415336	-									2	4															intergenic	4	good folding
MELmiRNA_466	#	chr12	123966058	123966136	+					1	2																			intergenic	2	good folding
MELmiRNA_470	#	chr13	33152404	33152473	+															1	2									intergenic	2	good folding
MELmiRNA_472	hsa-mir-3168	chr13	40573155	40573236	-							2	8																	intergenic	8	good folding
MELmiRNA_473	hsa-mir-3169	chr13	60671933	60672015	-																							2	5	intergenic	5	good folding
MELmiRNA_474	#	chr13	75251256	75251342	+					1	2																			intragenic	2	good folding
MELmiRNA_475	#	chr13	77454284	77454354	+																	1	2							intergenic	2	good folding
MELmiRNA_477	hsa-mir-3170	chr13	97658779	97658855	+	1	3			1	6			1	5			1	3	1	3			1	2					intragenic	22	good folding
MELmiRNA_484	hsa-mir-3171	chr14	27172251	27172324	-									2	12															intergenic	12	good folding
MELmiRNA_486	hsa-mir-3172	chr14	32024052	32024130	+											2	8													intragenic	8	good folding
MELmiRNA_488	#	chr14	48279308	48279381	-											1	2													intergenic	2	good folding
MELmiRNA_489	#	chr14	59572864	59572934	-									1	2															intergenic	2	good folding
MELmiRNA_490	#	chr14	64581159	64581240	+							1	4																	intragenic	4	good folding
MELmiRNA_493	hsa-mir-3173	chr14	94674009	94674076	-	2	9																							intragenic	9	good folding
MELmiRNA_496	hsa-mir-1193	chr14	100566142	100566219	+					2	10																			intergenic	10	good folding
MELmiRNA_497	hsa-mir-323b	chr14	100592309	100592390	+					3	36																			intergenic	36	good folding
MELmiRNA_503	hsa-mir-3118-4	chr15	19302674	19302748	+							1	2									1	3							intergenic	5	good folding
MELmiRNA_504	#	chr15	33451765	33451843	-																					1	2			intragenic	2	good folding
MELmiRNA_507	#	chr15	40485208	40485283	+	1	2																							intragenic	2	good folding
MELmiRNA_512	#	chr15	73930568	73930623	-	1	2																							intragenic	2	good folding
MELmiRNA_513	#	chr15	78331545	78331619	-							1	3																	intergenic	3	good folding
MELmiRNA_514	#	chr15	86956082	86956159	-					1	2																			intergenic	2	good folding
MELmiRNA_516	#	chr15	88228178	88228255	-							2	4																	intragenic	4	good folding
MELmiRNA_517	hsa-mir-3174	chr15	88350991	88351077	+	1	2			1	4	1	2	1	5			1	2	1	3	1	2					1	2	intragenic	22	good folding
MELmiRNA_520	hsa-mir-3175	chr15	91248633	91248709	+	1	8	1	4	1	17			1	4	1	4			1	14	1	2	1	2	2	20	1	16	intragenic	91	good folding
MELmiRNA_521	hsa-mir-3176	chr16	533278	533367	+	2	5					4	18	2	9	2	9			2	5									intragenic	46	good folding
MELmiRNA_522	*	chr16	1079767	1079843	+							2	20									2	12							intragenic	32	good folding
MELmiRNA_523	hsa-mir-3177	chr16	1724987	1725068	+									2	13					2	4									intragenic	17	good folding
MELmiRNA_525	hsa-mir-3178	chr16	2521924	2522007	-	3	162																							intergenic	162	good folding
MELmiRNA_531	hsa-mir-3179-1	chr16	14902866	14902949	+									3	13	3	6													intergenic	19	good folding
MELmiRNA_532	hsa-mir-3180-1	chr16	14912578	14912671	+							20	3066																	intergenic	3066	good folding
MELmiRNA_533	hsa-mir-3180-2	chr16	14912582	14912669	+									5	363					5	204	8	143							intergenic	710	good folding
MELmiRNA_535	hsa-mir-3179-2	chr16	16301517	16301600	+									3	13	3	6													intergenic	19	good folding
MELmiRNA_536	hsa-mir-3180-3	chr16	16311233	16311326	+							20	3066																	intergenic	3066	good folding
MELmiRNA_537	hsa-mir-3180-4	chr16	16311237	16311324	+									5	363					5	204	8	143							intergenic	710	good folding
MELmiRNA_538	hsa-mir-3180-5	chr16	18403536	18403629	-							20	3066																	intergenic	3066	good folding
MELmiRNA_539	hsa-mir-3180-6	chr16	18403538	18403625	-									5	363					5	204	8	143							intergenic	710	good folding
MELmiRNA_540	hsa-mir-3179-3	chr16	18413252	18413335	-									3	13	3	6													intergenic	19	good folding
MELmiRNA_541	#	chr16	20363561	20363640	-					1	2																			intergenic	2	good folding
MELmiRNA_542	#	chr16	20501894	20501973	+					1	2																			intergenic	2	good folding
MELmiRNA_543	#	chr16	21424878	21424950	-									1	2															intergenic	2	good folding
MELmiRNA_544	#	chr16	21424879	21424949	-															1	2									intergenic	2	good folding
MELmiRNA_546	#	chr16	24121956	24122041	+	1	2																							intragenic	2	good folding
MELmiRNA_547	hsa-mir-548w	chr16	25944059	25944132	+	1	4			1	3	1	2	1	2											1	2			intragenic	13	good folding
MELmiRNA_548	#	chr16	29518008	29518080	-									1	2															intergenic	2	good folding
MELmiRNA_549	#	chr16	29518009	29518079	-															1	2									intergenic	2	good folding
MELmiRNA_550	*	chr16	31280808	31280876	-	1	62	1	12													1	2	1	2					intragenic	78	good folding
MELmiRNA_555	hsa-mir-3181	chr16	49333717	49333789	+									2	4			1	2											intragenic	6	good folding
MELmiRNA_557	#	chr16	59021062	59021132	-													1	2											intergenic	2	good folding
MELmiRNA_558	#	chr16	66945469	66945530	+															1	2									intragenic	2	good folding
MELmiRNA_559	#	chr16	67565304	67565366	+																							1	2	intragenic	2	good folding
MELmiRNA_566	hsa-mir-3182	chr16	82099452	82099514	+	2	28					2	224	2	67	2	154	2	225			2	29					2	11	intragenic	738	good folding
MELmiRNA_572	hsa-mir-3183	chr17	872466	872549	-	1	6			1	2			1	4					1	7									intragenic	19	good folding
MELmiRNA_573	#	chr17	872469	872546	-											1	2													intragenic	2	good folding
MELmiRNA_578	#	chr17	6499492	6499544	+									1	2															intergenic	2	good folding
MELmiRNA_579	#	chr17	6499492	6499544	-									1	2															intergenic	2	good folding
MELmiRNA_587	#	chr17	19823292	19823376	+																							1	2	intergenic	2	good folding
MELmiRNA_588	#	chr17	19823295	19823373	+																	1	2							intergenic	2	good folding
MELmiRNA_589	#	chr17	23711803	23711886	+									1	2															intragenic	2	good folding
MELmiRNA_590	hsa-mir-3184	chr17	25468230	25468304	-	1	2					1	7	2	29			1	6	1	7									intragenic	51	good folding
MELmiRNA_593	#	chr17	37314324	37314395	-	1	2																							intragenic	2	good folding
MELmiRNA_596	hsa-mir-3185	chr17	44156769	44156836	-									3	12															intragenic	12	good folding
MELmiRNA_598	*	chr17	62463829	62463889	-							2	84			2	8	2	33			2	7	2	17	2	10			intergenic	159	good folding
MELmiRNA_603	hsa-mir-3065	chr17	76714272	76714350	+							2	5															2	9	intragenic	14	good folding
MELmiRNA_605	hsa-mir-3186	chr17	77032725	77032809	-															6	22									intragenic	22	good folding
MELmiRNA_612	#	chr18	14761250	14761324	+									1	2															intragenic	2	good folding
MELmiRNA_613	hsa-mir-3156-2	chr18	14820165	14820241	+															1	3							1	2	intragenic	5	good folding
MELmiRNA_618	#	chr18	54055907	54055996	+									1	2															intragenic	2	good folding
MELmiRNA_619	#	chr18	54055910	54055993	+													1	2											intragenic	2	good folding
MELmiRNA_624	hsa-mir-3187	chr19	764584	764653	+							2	5	5	60	1	2	1	2	3	12					1	2			intragenic	83	good folding
MELmiRNA_631	hsa-mir-3188	chr19	18253887	18253971	+											1	2													intergenic	2	good folding
MELmiRNA_632	hsa-mir-3189	chr19	18358372	18358444	+									2	8					1	2									intragenic	10	good folding
MELmiRNA_636	#	chr19	32963584	32963663	-	1	2																							intergenic	2	good folding
MELmiRNA_643	*	chr19	51272806	51272860	+	1	2			1	2	1	2																	intergenic	6	good folding
MELmiRNA_644	hsa-mir-320e	chr19	51904390	51904442	-	1	2											1	2									1	2	intragenic	6	good folding
MELmiRNA_646	hsa-mir-3190	chr19	52422039	52422118	+	4	20			2	9	3	9			4	18									2	7			intragenic	63	good folding
MELmiRNA_647	hsa-mir-3191	chr19	52422041	52422116	-	1	3							2	8															intragenic	11	good folding
MELmiRNA_655	#	chr19	60894747	60894812	+							1	2																	intragenic	2	good folding
MELmiRNA_657	hsa-mir-3192	chr20	18399259	18399335	+	3	18			2	9	4	29	3	6	1	3	3	24	1	3	2	4			2	7	1	4	intragenic	107	good folding
MELmiRNA_658	#	chr20	23379831	23379912	+	1	2																							intragenic	2	good folding
MELmiRNA_659	hsa-mir-3193	chr20	29658650	29658704	+					2	5			1	3													2	4	intergenic	12	good folding
MELmiRNA_660	#	chr20	32100582	32100661	+					1	2																			intragenic	2	good folding
MELmiRNA_664	hsa-mir-3194	chr20	49502849	49502921	-							2	9					2	6											intragenic	15	good folding
MELmiRNA_668	hsa-mir-3195	chr20	60073253	60073336	+	3	17																							intragenic	17	good folding
MELmiRNA_669	hsa-mir-3196	chr20	61340576	61340639	+	2	62																							intragenic	62	good folding
MELmiRNA_670	hsa-mir-3156-3	chr21	13700576	13700652	-															1	3							1	2	intergenic	5	good folding
MELmiRNA_671	hsa-mir-3118-5	chr21	13938967	13939042	-							1	2									1	3							intergenic	5	good folding
MELmiRNA_672	hsa-mir-548x	chr21	18980279	18980353	-															2	12					1	4			intergenic	16	good folding
MELmiRNA_675	hsa-mir-3197	chr21	41461354	41461426	+									1	3					1	2									intergenic	5	good folding
MELmiRNA_677	*	chr21	46406675	46406727	+	2	47	1	14	1	202	2	531	2	119	2	623	2	674	2	292	1	41	1	17	1	49	1	102	intragenic	2711	good folding
MELmiRNA_679	hsa-mir-3198	chr22	16626946	16627025	-							1	2	2	5					1	4			1	3					intragenic	14	good folding
MELmiRNA_680	#	chr22	19221619	19221704	+											1	2													intragenic	2	good folding
MELmiRNA_681	hsa-mir-3199-1	chr22	26646513	26646600	-	2	8									1	2					1	4	1	3	1	3			intragenic	20	good folding
MELmiRNA_682	hsa-mir-3199-2	chr22	26646514	26646599	+	2	8									1	2					1	4	1	3	1	3			intragenic	20	good folding
MELmiRNA_683	hsa-mir-3200	chr22	29457544	29457628	+															1	6									intragenic	6	good folding
MELmiRNA_687	#	chr22	39161290	39161366	-							1	2	1	2															intragenic	4	good folding
MELmiRNA_688	#	chr22	39623015	39623080	-							1	2																	intragenic	2	good folding
MELmiRNA_689	#	chr22	39747863	39747930	-											1	2													intergenic	2	good folding
MELmiRNA_693	#	chr22	44865594	44865663	+											1	3													intragenic	3	good folding
MELmiRNA_696	hsa-mir-3201	chr22	47048840	47048891	+																			3	6					intergenic	6	good folding
MELmiRNA_700	#	chrX	6442703	6442776	+											1	3													intergenic	3	good folding
MELmiRNA_710	#	chrX	62922610	62922689	-							1	2									1	2							intergenic	4	good folding
MELmiRNA_711	#	chrX	78842033	78842107	+							1	4																	intergenic	4	good folding
MELmiRNA_713	hsa-mir-514b	chrX	146139361	146139440	-							5	74	2	8			5	136	3	14									intergenic	232	good folding
MELmiRNA_715	#	chrX	152899738	152899826	+													1	2											intragenic	2	good folding
MELmiRNA_716	hsa-mir-3202-1	chrX	152899742	152899822	+	2	11									1	2													intragenic	13	good folding
MELmiRNA_717	hsa-mir-3202-2	chrX	152899743	152899821	-	2	11									1	2													intragenic	13	good folding
MELmiRNA_718	#	chrX	152899744	152899820	+							1	2																	intragenic	2	good folding
MELmiRNA_719	#	chrX	152899744	152899820	-							2	4																	intragenic	4	good folding
# Rare candidate. No mirbase name assigned as the total read count was <5
* 16nt mature candidate. Do to the large number of NGS data being generated, mirBase is insisting on very stringent criteria for submission
Alternate genomic loci

## Sheet: filtered out
Reason for filtering	Novel Melanoma miRNA	chromosome	chromo start	chromo end	strand	QF1160MB_#unique reads	QF1160MB_read count	MELB_#unique reads	MELB_read count	MM653_#unique reads	MM653_read count	D20_#unique reads	D20_read count	MM386_#unique reads	MM386_read count	MM426_#unique reads	MM426_read count	MM466_#unique reads	MM466_read count	MM603_#unique reads	MM603_read count	MM472_#unique reads	MM472_read count	D10_#unique reads	D10_read count	D11_#unique reads	D11_read count	MEL202_#unique reads	MEL202_read count	intra/intergenic	Total Read Count	Validated by CID-miRNA program
folding didn't meet CID-miRNA criteria	MELmiRNA_1	chr1	555940	556026	-							3	7	1	2	2	8			1	2									intergenic	19	no folding
folding didn't meet CID-miRNA criteria	MELmiRNA_3	chr1	865475	865558	+	3	60																							intragenic	60	no folding
folding didn't meet CID-miRNA criteria	MELmiRNA_7	chr1	2323786	2323864	+	2	78																							intragenic	78	no folding
folding didn't meet CID-miRNA criteria	MELmiRNA_8	chr1	2803025	2803104	-	3	122																							intergenic	122	no folding
folding didn't meet CID-miRNA criteria	MELmiRNA_9	chr1	6218535	6218596	-									3	8															intragenic	8	no folding
folding didn't meet CID-miRNA criteria	MELmiRNA_10	chr1	7635479	7635552	-							1	2																	intragenic	2	no folding
folding didn't meet CID-miRNA criteria	MELmiRNA_13	chr1	10579238	10579320	-													1	2											intragenic	2	no folding
folding didn't meet CID-miRNA criteria	MELmiRNA_14	chr1	16047391	16047468	+	2	63																							intragenic	63	no folding
folding didn't meet CID-miRNA criteria	MELmiRNA_15	chr1	20111528	20111613	+																							3	6	intragenic	6	no folding
folding didn't meet CID-miRNA criteria	MELmiRNA_17	chr1	24507756	24507816	-	1	2																							intergenic	2	no folding
folding didn't meet CID-miRNA criteria	MELmiRNA_18	chr1	28357137	28357198	-	1	2																							intragenic	2	no folding
folding didn't meet CID-miRNA criteria	MELmiRNA_19	chr1	35807703	35807779	-	1	6																							intergenic	6	no folding
folding didn't meet CID-miRNA criteria	MELmiRNA_21	chr1	43686796	43686876	+			2	6	2	8															4	15			intragenic	29	no folding
folding didn't meet CID-miRNA criteria	MELmiRNA_22	chr1	45016644	45016722	+													1	3											intragenic	3	no folding
folding didn't meet CID-miRNA criteria	MELmiRNA_25	chr1	45729304	45729386	-											1	4													intragenic	4	no folding
folding didn't meet CID-miRNA criteria	MELmiRNA_27	chr1	51298091	51298171	+					4	11	5	32															3	13	intergenic	56	no folding
folding didn't meet CID-miRNA criteria	MELmiRNA_28	chr1	53509373	53509452	+	1	3							1	2															intragenic	5	no folding
folding didn't meet CID-miRNA criteria	MELmiRNA_29	chr1	55303749	55303796	+	1	2																							intergenic	2	no folding
folding didn't meet CID-miRNA criteria	MELmiRNA_34	chr1	72440611	72440666	-	1	3																							intragenic	3	no folding
folding didn't meet CID-miRNA criteria	MELmiRNA_35	chr1	78050640	78050695	+	1	29	1	20	1	19	1	7	1	3	1	2			1	4	1	7	1	2	1	4	1	20	intragenic	117	no folding
folding didn't meet CID-miRNA criteria	MELmiRNA_37	chr1	88639919	88639989	-			1	2	1	2																	1	2	intergenic	6	no folding
folding didn't meet CID-miRNA criteria	MELmiRNA_38	chr1	98283407	98283484	-					7	86																			intergenic	86	no folding
folding didn't meet CID-miRNA criteria	MELmiRNA_39	chr1	98283409	98283482	-	1	2																							intergenic	2	no folding
folding didn't meet CID-miRNA criteria	MELmiRNA_42	chr1	110255128	110255207	-													2	6											intragenic	6	no folding
folding didn't meet CID-miRNA criteria	MELmiRNA_43	chr1	113034018	113034096	+	2	5																							intragenic	5	no folding
folding didn't meet CID-miRNA criteria	MELmiRNA_44	chr1	115628878	115628959	+							1	2																	intergenic	2	no folding
folding didn't meet CID-miRNA criteria	MELmiRNA_51	chr1	147939470	147939556	-							3	8																	intergenic	8	no folding
folding didn't meet CID-miRNA criteria	MELmiRNA_53	chr1	148125581	148125646	-																							1	2	intragenic	2	no folding
folding didn't meet CID-miRNA criteria	MELmiRNA_54	chr1	150078830	150078914	-											2	5													intragenic	5	no folding
folding didn't meet CID-miRNA criteria	MELmiRNA_56	chr1	153469251	153469333	-									1	2															intergenic	2	no folding
folding didn't meet CID-miRNA criteria	MELmiRNA_57	chr1	154301903	154301986	-											3	51	3	43	3	24	3	56							intragenic	174	no folding
folding didn't meet CID-miRNA criteria	MELmiRNA_58	chr1	154452871	154452947	+													3	7											intragenic	7	no folding
folding didn't meet CID-miRNA criteria	MELmiRNA_59	chr1	155700539	155700608	-	4	558																							intergenic	558	no folding
folding didn't meet CID-miRNA criteria	MELmiRNA_60	chr1	157378019	157378104	-													1	4											intergenic	4	no folding
folding didn't meet CID-miRNA criteria	MELmiRNA_61	chr1	157378029	157378093	-									1	4															intergenic	4	no folding
folding didn't meet CID-miRNA criteria	MELmiRNA_62	chr1	158667348	158667414	+							1	5					1	2											intergenic	7	no folding
folding didn't meet CID-miRNA criteria	MELmiRNA_63	chr1	159377695	159377752	-							2	21	2	10	2	14													intergenic	45	no folding
folding didn't meet CID-miRNA criteria	MELmiRNA_64	chr1	159683062	159683136	-	1	2																	1	3					intergenic	5	no folding
folding didn't meet CID-miRNA criteria	MELmiRNA_65	chr1	159690442	159690516	-	1	2																	1	3					intergenic	5	no folding
folding didn't meet CID-miRNA criteria	MELmiRNA_66	chr1	159697853	159697927	-	1	2																	1	3					intergenic	5	no folding
folding didn't meet CID-miRNA criteria	MELmiRNA_67	chr1	159705233	159705307	-	1	2																	1	3					intergenic	5	no folding
folding didn't meet CID-miRNA criteria	MELmiRNA_74	chr1	181229731	181229811	-	1	23																							intergenic	23	no folding
folding didn't meet CID-miRNA criteria	MELmiRNA_75	chr1	181542259	181542344	-							2	13					2	9											intragenic	22	no folding
folding didn't meet CID-miRNA criteria	MELmiRNA_76	chr1	181542261	181542342	-					1	2			1	2															intragenic	4	no folding
folding didn't meet CID-miRNA criteria	MELmiRNA_81	chr1	202103587	202103665	+															1	2									intragenic	2	no folding
folding didn't meet CID-miRNA criteria	MELmiRNA_88	chr1	242161482	242161554	+	2	114																							intergenic	114	no folding
folding didn't meet CID-miRNA criteria	MELmiRNA_91	chr2	7769614	7769690	-									1	2															intergenic	2	no folding
folding didn't meet CID-miRNA criteria	MELmiRNA_94	chr2	12620796	12620862	+																	1	3							intergenic	3	no folding
folding didn't meet CID-miRNA criteria	MELmiRNA_96	chr2	17798013	17798087	-	1	2							1	5															intragenic	7	no folding
folding didn't meet CID-miRNA criteria	MELmiRNA_97	chr2	25328860	25328912	-	2	33																							intragenic	33	no folding
folding didn't meet CID-miRNA criteria	MELmiRNA_99	chr2	27520742	27520811	-	3	66	3	64	3	314	4	371	3	74			3	201	3	70	3	75	3	41	3	11	3	106	intergenic	1393	no folding
folding didn't meet CID-miRNA criteria	MELmiRNA_102	chr2	55500447	55500514	-	2	8																							intragenic	8	no folding
folding didn't meet CID-miRNA criteria	MELmiRNA_105	chr2	69256171	69256252	+					1	2																			intragenic	2	no folding
folding didn't meet CID-miRNA criteria	MELmiRNA_106	chr2	69600673	69600754	-					1	2	1	7									1	2			1	4			intragenic	15	no folding
folding didn't meet CID-miRNA criteria	MELmiRNA_107	chr2	71786644	71786728	-	2	8																							intergenic	8	no folding
folding didn't meet CID-miRNA criteria	MELmiRNA_115	chr2	112749727	112749808	-	3	15																							intragenic	15	no folding
folding didn't meet CID-miRNA criteria	MELmiRNA_116	chr2	112749730	112749806	-							1	2																	intragenic	2	no folding
folding didn't meet CID-miRNA criteria	MELmiRNA_120	chr2	132133219	132133299	-	3	14																							intergenic	14	no folding
folding didn't meet CID-miRNA criteria	MELmiRNA_121	chr2	132754580	132754666	-													3	119											intergenic	119	no folding
folding didn't meet CID-miRNA criteria	MELmiRNA_123	chr2	160972567	160972639	-									4	17															intragenic	17	no folding
folding didn't meet CID-miRNA criteria	MELmiRNA_125	chr2	176761808	176761886	+	4	453											3	8											intragenic	461	no folding
folding didn't meet CID-miRNA criteria	MELmiRNA_128	chr2	187249463	187249545	+																			2	5					intragenic	5	no folding
folding didn't meet CID-miRNA criteria	MELmiRNA_129	chr2	187249466	187249540	+									3	18															intragenic	18	no folding
folding didn't meet CID-miRNA criteria	MELmiRNA_132	chr2	191255251	191255305	-																	1	2					1	2	intragenic	4	no folding
folding didn't meet CID-miRNA criteria	MELmiRNA_133	chr2	191453745	191453832	+	3	8																							intergenic	8	no folding
folding didn't meet CID-miRNA criteria	MELmiRNA_134	chr2	195494308	195494386	-													1	2											intergenic	2	no folding
folding didn't meet CID-miRNA criteria	MELmiRNA_141	chr2	207682958	207683042	-	3	15			3	20															3	19			intragenic	54	no folding
folding didn't meet CID-miRNA criteria	MELmiRNA_142	chr2	207682959	207683041	-							1	3	2	8			1	4	1	2	1	4					1	4	intragenic	25	no folding
folding didn't meet CID-miRNA criteria	MELmiRNA_144	chr2	217071818	217071902	+	7	77																							intragenic	77	no folding
folding didn't meet CID-miRNA criteria	MELmiRNA_148	chr2	220205756	220205843	+			1	2																					intragenic	2	no folding
folding didn't meet CID-miRNA criteria	MELmiRNA_149	chr2	233123437	233123520	-									4	34											3	11			intragenic	45	no folding
folding didn't meet CID-miRNA criteria	MELmiRNA_150	chr2	233123438	233123516	-							2	6			1	3	1	2											intragenic	11	no folding
folding didn't meet CID-miRNA criteria	MELmiRNA_151	chr2	239938352	239938440	-																					1	2	1	2	intragenic	4	no folding
folding didn't meet CID-miRNA criteria	MELmiRNA_152	chr2	239938356	239938436	-	1	9					1	4																	intragenic	13	no folding
folding didn't meet CID-miRNA criteria	MELmiRNA_155	chr2	242338291	242338368	+	1	4																							intragenic	4	no folding
folding didn't meet CID-miRNA criteria	MELmiRNA_157	chr3	15130611	15130690	-											1	2													intergenic	2	no folding
folding didn't meet CID-miRNA criteria	MELmiRNA_159	chr3	18433433	18433510	-	1	2																							intragenic	2	no folding
folding didn't meet CID-miRNA criteria	MELmiRNA_160	chr3	19331342	19331429	-	2	4																							intragenic	4	no folding
folding didn't meet CID-miRNA criteria	MELmiRNA_162	chr3	20569141	20569198	+							2	28					1	2			1	2							intergenic	32	no folding
folding didn't meet CID-miRNA criteria	MELmiRNA_163	chr3	25681357	25681440	-											2	5													intergenic	5	no folding
folding didn't meet CID-miRNA criteria	MELmiRNA_164	chr3	25681359	25681438	-									1	2															intergenic	2	no folding
folding didn't meet CID-miRNA criteria	MELmiRNA_169	chr3	44769079	44769158	-									1	2															intragenic	2	no folding
folding didn't meet CID-miRNA criteria	MELmiRNA_173	chr3	62836205	62836285	-	2	10																							intergenic	10	no folding
folding didn't meet CID-miRNA criteria	MELmiRNA_175	chr3	69993385	69993464	-	1	2																							intragenic	2	no folding
folding didn't meet CID-miRNA criteria	MELmiRNA_177	chr3	99795410	99795486	+	2	18																							intergenic	18	no folding
folding didn't meet CID-miRNA criteria	MELmiRNA_179	chr3	112040743	112040825	-																					2	9			intergenic	9	no folding
folding didn't meet CID-miRNA criteria	MELmiRNA_181	chr3	124114660	124114732	-	2	253			2	4							2	4											intragenic	261	no folding
folding didn't meet CID-miRNA criteria	MELmiRNA_185	chr3	150298603	150298669	-	1	2																							intergenic	2	no folding
folding didn't meet CID-miRNA criteria	MELmiRNA_187	chr3	170084903	170084971	-													1	2											intergenic	2	no folding
folding didn't meet CID-miRNA criteria	MELmiRNA_188	chr3	185087333	185087415	+	2	18			2	5	2	10																	intergenic	33	no folding
folding didn't meet CID-miRNA criteria	MELmiRNA_190	chr3	197293309	197293395	-																					2	4			intragenic	4	no folding
folding didn't meet CID-miRNA criteria	MELmiRNA_192	chr4	3200074	3200143	+	1	2																							intragenic	2	no folding
folding didn't meet CID-miRNA criteria	MELmiRNA_193	chr4	4693429	4693507	+					2	8																			intergenic	8	no folding
folding didn't meet CID-miRNA criteria	MELmiRNA_196	chr4	55907154	55907224	+	1	2																							intergenic	2	no folding
folding didn't meet CID-miRNA criteria	MELmiRNA_198	chr4	125245566	125245646	+							1	4																	intergenic	4	no folding
folding didn't meet CID-miRNA criteria	MELmiRNA_202	chr4	146505375	146505454	-													2	14											intergenic	14	no folding
folding didn't meet CID-miRNA criteria	MELmiRNA_208	chr4	163561939	163562019	+	1	2																							intergenic	2	no folding
folding didn't meet CID-miRNA criteria	MELmiRNA_210	chr4	176324806	176324879	+	1	3																	1	2			1	3	intergenic	8	no folding
folding didn't meet CID-miRNA criteria	MELmiRNA_214	chr5	13813362	13813436	-							2	89	2	65			2	52	2	49									intragenic	255	no folding
folding didn't meet CID-miRNA criteria	MELmiRNA_216	chr5	54116566	54116644	-	2	9																							intergenic	9	no folding
folding didn't meet CID-miRNA criteria	MELmiRNA_217	chr5	54503857	54503930	-									1	2					1	4									intragenic	6	no folding
folding didn't meet CID-miRNA criteria	MELmiRNA_218	chr5	71182538	71182595	+													2	4											intergenic	4	no folding
folding didn't meet CID-miRNA criteria	MELmiRNA_219	chr5	72779640	72779716	-	2	8																							intragenic	8	no folding
folding didn't meet CID-miRNA criteria	MELmiRNA_222	chr5	93929636	93929723	-	2	4																							intragenic	4	no folding
folding didn't meet CID-miRNA criteria	MELmiRNA_223	chr5	93930923	93931005	-			3	6	6	30									5	25					5	13			intragenic	74	no folding
folding didn't meet CID-miRNA criteria	MELmiRNA_224	chr5	99411257	99411344	+	2	4																							intergenic	4	no folding
folding didn't meet CID-miRNA criteria	MELmiRNA_225	chr5	112071424	112071505	+	2	6																							intragenic	6	no folding
folding didn't meet CID-miRNA criteria	MELmiRNA_226	chr5	118434963	118435037	-					2	28	3	67	3	385	4	62	4	229	3	125	2	6					2	17	intergenic	919	no folding
folding didn't meet CID-miRNA criteria	MELmiRNA_228	chr5	123018659	123018739	+	1	240			1	3	1	100	1	251	1	141	1	261	1	112	1	2	1	24	1	7			intergenic	1141	no folding
folding didn't meet CID-miRNA criteria	MELmiRNA_229	chr5	131729094	131729178	-													1	4			1	2			1	2			intergenic	8	no folding
folding didn't meet CID-miRNA criteria	MELmiRNA_230	chr5	131729095	131729177	-																	1	2							intergenic	2	no folding
folding didn't meet CID-miRNA criteria	MELmiRNA_231	chr5	140719881	140719966	+	4	15																							intragenic	15	no folding
folding didn't meet CID-miRNA criteria	MELmiRNA_232	chr5	149662135	149662217	+	5	17																							intragenic	17	no folding
folding didn't meet CID-miRNA criteria	MELmiRNA_234	chr5	150501692	150501767	-	1	2																							intragenic	2	no folding
folding didn't meet CID-miRNA criteria	MELmiRNA_239	chr5	157053445	157053502	+	8	2362																							intergenic	2362	no folding
folding didn't meet CID-miRNA criteria	MELmiRNA_243	chr5	171556996	171557072	-							1	2																	intergenic	2	no folding
folding didn't meet CID-miRNA criteria	MELmiRNA_246	chr6	336754	336836	+			1	2																					intragenic	2	no folding
folding didn't meet CID-miRNA criteria	MELmiRNA_247	chr6	1335547	1335628	-	4	105			3	12																			intragenic	117	no folding
folding didn't meet CID-miRNA criteria	MELmiRNA_248	chr6	2190492	2190547	-	1	15																					1	2	intragenic	17	no folding
folding didn't meet CID-miRNA criteria	MELmiRNA_253	chr6	10770217	10770293	-					3	12					3	18													intergenic	30	no folding
folding didn't meet CID-miRNA criteria	MELmiRNA_254	chr6	26413686	26413774	-											6	203			6	108									intergenic	311	no folding
folding didn't meet CID-miRNA criteria	MELmiRNA_255	chr6	26413687	26413774	-			3	30													5	113			3	33	3	44	intergenic	220	no folding
folding didn't meet CID-miRNA criteria	MELmiRNA_257	chr6	27349703	27349774	+							1	3					1	2											intergenic	5	no folding
folding didn't meet CID-miRNA criteria	MELmiRNA_258	chr6	27621442	27621521	+							5	18	2	4															intergenic	22	no folding
folding didn't meet CID-miRNA criteria	MELmiRNA_259	chr6	28719179	28719260	+									6	150															intergenic	150	no folding
folding didn't meet CID-miRNA criteria	MELmiRNA_260	chr6	28749591	28749671	-			4	53																					intergenic	53	no folding
folding didn't meet CID-miRNA criteria	MELmiRNA_261	chr6	31903505	31903572	+							1	2																	intragenic	2	no folding
folding didn't meet CID-miRNA criteria	MELmiRNA_263	chr6	33773900	33773972	+					3	21	4	98	4	64	4	61	3	48	3	28	4	42							intragenic	362	no folding
folding didn't meet CID-miRNA criteria	MELmiRNA_264	chr6	37245976	37246062	+	4	507																							intragenic	507	no folding
folding didn't meet CID-miRNA criteria	MELmiRNA_265	chr6	38576991	38577081	+	1	2																							intragenic	2	no folding
folding didn't meet CID-miRNA criteria	MELmiRNA_271	chr6	90494263	90494323	-											1	2													intragenic	2	no folding
folding didn't meet CID-miRNA criteria	MELmiRNA_273	chr6	110786040	110786125	-	5	1111																							intragenic	1111	no folding
folding didn't meet CID-miRNA criteria	MELmiRNA_274	chr6	116998947	116999017	-			1	2																					intergenic	2	no folding
folding didn't meet CID-miRNA criteria	MELmiRNA_284	chr6	141312918	141312973	+															1	3									intergenic	3	no folding
folding didn't meet CID-miRNA criteria	MELmiRNA_286	chr6	158164235	158164303	+													1	2											intergenic	2	no folding
folding didn't meet CID-miRNA criteria	MELmiRNA_289	chr6	168233846	168233927	-	1	3																							intergenic	3	no folding
folding didn't meet CID-miRNA criteria	MELmiRNA_290	chr7	1850342	1850415	-									1	2	1	2													intragenic	4	no folding
folding didn't meet CID-miRNA criteria	MELmiRNA_294	chr7	57045133	57045197	+	4	45	1	3	1	6	1	12	1	14	2	6	2	6	1	7	1	2	1	4	1	2			intergenic	107	no folding
folding didn't meet CID-miRNA criteria	MELmiRNA_296	chr7	62701213	62701277	-	2	5																							intergenic	5	no folding
folding didn't meet CID-miRNA criteria	MELmiRNA_298	chr7	65947507	65947588	+	1	2																							intergenic	2	no folding
folding didn't meet CID-miRNA criteria	MELmiRNA_299	chr7	81117225	81117306	+					2	4			2	8	2	4	3	15	4	13									intergenic	44	no folding
folding didn't meet CID-miRNA criteria	MELmiRNA_300	chr7	99529135	99529210	-									3	11															intragenic	11	no folding
folding didn't meet CID-miRNA criteria	MELmiRNA_301	chr7	100022265	100022334	+									1	2															intragenic	2	no folding
folding didn't meet CID-miRNA criteria	MELmiRNA_302	chr7	101471879	101471938	+					3	13	7	69	2	10			2	28	3	13	1	3			1	2	3	8	intragenic	146	no folding
folding didn't meet CID-miRNA criteria	MELmiRNA_303	chr7	101471882	101471935	+											1	4													intragenic	4	no folding
folding didn't meet CID-miRNA criteria	MELmiRNA_305	chr7	105814898	105814979	+							2	5																	intergenic	5	no folding
folding didn't meet CID-miRNA criteria	MELmiRNA_310	chr7	145008905	145008955	-	1	123	1	177	1	21	1	275	1	175	1	151	1	392	1	178	1	202	1	25	1	155	1	287	intergenic	2161	no folding
folding didn't meet CID-miRNA criteria	MELmiRNA_311	chr8	9035638	9035723	-							1	2																	intragenic	2	no folding
folding didn't meet CID-miRNA criteria	MELmiRNA_317	chr8	50233184	50233252	-															1	2									intergenic	2	no folding
folding didn't meet CID-miRNA criteria	MELmiRNA_322	chr8	71683336	71683411	+	2	15																							intergenic	15	no folding
folding didn't meet CID-miRNA criteria	MELmiRNA_323	chr8	74821740	74821798	-	2	35																							intergenic	35	no folding
folding didn't meet CID-miRNA criteria	MELmiRNA_325	chr8	82133805	82133848	-							1	2	1	4			1	4											intragenic	10	no folding
folding didn't meet CID-miRNA criteria	MELmiRNA_326	chr8	84453176	84453235	+							2	28					1	2			1	2							intergenic	32	no folding
folding didn't meet CID-miRNA criteria	MELmiRNA_330	chr8	124096256	124096341	-																							3	6	intragenic	6	no folding
folding didn't meet CID-miRNA criteria	MELmiRNA_333	chr8	131089778	131089861	-	1	2																							intergenic	2	no folding
folding didn't meet CID-miRNA criteria	MELmiRNA_334	chr8	142434893	142434971	-											1	2													intergenic	2	no folding
folding didn't meet CID-miRNA criteria	MELmiRNA_337	chr9	5294136	5294218	-									1	2															intragenic	2	no folding
folding didn't meet CID-miRNA criteria	MELmiRNA_338	chr9	5329302	5329384	-									1	2															intragenic	2	no folding
folding didn't meet CID-miRNA criteria	MELmiRNA_340	chr9	6059459	6059508	-									1	2															intergenic	2	no folding
folding didn't meet CID-miRNA criteria	MELmiRNA_342	chr9	19053649	19053727	-									6	46															intragenic	46	no folding
folding didn't meet CID-miRNA criteria	MELmiRNA_345	chr9	35781594	35781679	-	3	6																							intergenic	6	no folding
folding didn't meet CID-miRNA criteria	MELmiRNA_346	chr9	36813530	36813601	-															1	2	1	2							intergenic	4	no folding
folding didn't meet CID-miRNA criteria	MELmiRNA_347	chr9	37777309	37777390	+	2	122																							intergenic	122	no folding
folding didn't meet CID-miRNA criteria	MELmiRNA_349	chr9	78982274	78982349	-	2	97																							intragenic	97	no folding
folding didn't meet CID-miRNA criteria	MELmiRNA_352	chr9	90983219	90983293	-	4	27																							intragenic	27	no folding
folding didn't meet CID-miRNA criteria	MELmiRNA_354	chr9	91409044	91409120	-	2	775																							intergenic	775	no folding
folding didn't meet CID-miRNA criteria	MELmiRNA_356	chr9	100907663	100907724	+	1	4																							intragenic	4	no folding
folding didn't meet CID-miRNA criteria	MELmiRNA_357	chr9	102154915	102154988	-											1	2													intragenic	2	no folding
folding didn't meet CID-miRNA criteria	MELmiRNA_358	chr9	108728919	108728967	+											1	2													intragenic	2	no folding
folding didn't meet CID-miRNA criteria	MELmiRNA_359	chr9	123091551	123091632	+																			1	2			1	2	intragenic	4	no folding
folding didn't meet CID-miRNA criteria	MELmiRNA_363	chr9	131988411	131988491	+													1	2											intragenic	2	no folding
folding didn't meet CID-miRNA criteria	MELmiRNA_364	chr9	133901782	133901856	-	1	9					1	8			1	2			1	2							1	2	intragenic	23	no folding
folding didn't meet CID-miRNA criteria	MELmiRNA_365	chr9	134917157	134917235	+	3	8			2	4			3	6					2	4									intragenic	22	no folding
folding didn't meet CID-miRNA criteria	MELmiRNA_368	chr9	138526888	138526948	-	1	2																							intragenic	2	no folding
folding didn't meet CID-miRNA criteria	MELmiRNA_369	chr9	138822181	138822266	-	2	35																							intragenic	35	no folding
folding didn't meet CID-miRNA criteria	MELmiRNA_374	chr10	11165014	11165075	+															1	2									intragenic	2	no folding
folding didn't meet CID-miRNA criteria	MELmiRNA_375	chr10	12211574	12211633	+	1	2																							intergenic	2	no folding
folding didn't meet CID-miRNA criteria	MELmiRNA_378	chr10	43567244	43567320	+	4	29																							intergenic	29	no folding
folding didn't meet CID-miRNA criteria	MELmiRNA_381	chr10	50581050	50581134	-													6	21											intragenic	21	no folding
folding didn't meet CID-miRNA criteria	MELmiRNA_382	chr10	50581146	50581224	-	2	8																							intragenic	8	no folding
folding didn't meet CID-miRNA criteria	MELmiRNA_383	chr10	67010191	67010240	+																					1	2			intergenic	2	no folding
folding didn't meet CID-miRNA criteria	MELmiRNA_384	chr10	77892862	77892915	+	1	4																							intragenic	4	no folding
folding didn't meet CID-miRNA criteria	MELmiRNA_385	chr10	82651128	82651183	-	1	3			1	3																			intergenic	6	no folding
folding didn't meet CID-miRNA criteria	MELmiRNA_393	chr10	107407140	107407221	-															3	38									intergenic	38	no folding
folding didn't meet CID-miRNA criteria	MELmiRNA_396	chr10	115923891	115923977	-	4	52	2	7	3	12	4	41	4	121	4	23	2	12	2	32	4	22	3	6	2	6	3	11	intragenic	345	no folding
folding didn't meet CID-miRNA criteria	MELmiRNA_397	chr10	118491774	118491858	-	2	14																							intragenic	14	no folding
folding didn't meet CID-miRNA criteria	MELmiRNA_399	chr10	118976364	118976440	+									1	2															intergenic	2	no folding
folding didn't meet CID-miRNA criteria	MELmiRNA_400	chr10	133786610	133786682	-	1	2																							intragenic	2	no folding
folding didn't meet CID-miRNA criteria	MELmiRNA_401	chr11	359467	359549	-	4	86																							intergenic	86	no folding
folding didn't meet CID-miRNA criteria	MELmiRNA_402	chr11	1731767	1731848	-	2	15																							intragenic	15	no folding
folding didn't meet CID-miRNA criteria	MELmiRNA_404	chr11	6372981	6373033	-	1	2																							intragenic	2	no folding
folding didn't meet CID-miRNA criteria	MELmiRNA_406	chr11	10486112	10486188	-																			3	1874	3	2151	5	2547	intergenic	6572	no folding
folding didn't meet CID-miRNA criteria	MELmiRNA_407	chr11	10486388	10486470	-	22	500																							intergenic	500	no folding
folding didn't meet CID-miRNA criteria	MELmiRNA_408	chr11	10486394	10486463	-													8	27											intergenic	27	no folding
folding didn't meet CID-miRNA criteria	MELmiRNA_410	chr11	13441272	13441335	-							3	10	3	18			3	10			3	17							intragenic	55	no folding
folding didn't meet CID-miRNA criteria	MELmiRNA_412	chr11	17509661	17509743	-							2	131																	intragenic	131	no folding
folding didn't meet CID-miRNA criteria	MELmiRNA_419	chr11	46354528	46354610	+															2	7									intragenic	7	no folding
folding didn't meet CID-miRNA criteria	MELmiRNA_424	chr11	56932841	56932921	-							1	2																	intragenic	2	no folding
folding didn't meet CID-miRNA criteria	MELmiRNA_425	chr11	59075401	59075484	+					3	24					3	91	3	43	5	33	3	11			2	7			intergenic	209	no folding
folding didn't meet CID-miRNA criteria	MELmiRNA_426	chr11	59075408	59075477	+	1	2							2	12									1	4			1	4	intergenic	22	no folding
folding didn't meet CID-miRNA criteria	MELmiRNA_430	chr11	61339247	61339338	-							4	18																	intragenic	18	no folding
folding didn't meet CID-miRNA criteria	MELmiRNA_431	chr11	61339248	61339335	-									2	32					2	5									intragenic	37	no folding
folding didn't meet CID-miRNA criteria	MELmiRNA_432	chr11	66380982	66381058	+	2	72																							intragenic	72	no folding
folding didn't meet CID-miRNA criteria	MELmiRNA_436	chr11	74792779	74792849	+	4	8																							intragenic	8	no folding
folding didn't meet CID-miRNA criteria	MELmiRNA_437	chr11	75624513	75624592	-	8	108					5	52			4	39	4	38											intergenic	237	no folding
folding didn't meet CID-miRNA criteria	MELmiRNA_438	chr11	75624554	75624640	-																			15	2200			13	1610	intergenic	3810	no folding
folding didn't meet CID-miRNA criteria	MELmiRNA_445	chr11	110940669	110940751	-	2	4																							intergenic	4	no folding
folding didn't meet CID-miRNA criteria	MELmiRNA_446	chr11	121528013	121528085	-					8	126	4	18	3	15	2	5					2	10							intragenic	174	no folding
folding didn't meet CID-miRNA criteria	MELmiRNA_447	chr11	121932546	121932611	-	1	25	1	3	1	6	1	3	1	2	1	5	1	17	1	6	1	5			1	5			intergenic	77	no folding
folding didn't meet CID-miRNA criteria	MELmiRNA_448	chr11	125199271	125199330	-																							1	2	intergenic	2	no folding
folding didn't meet CID-miRNA criteria	MELmiRNA_450	chr11	129802899	129802989	+	13	823																							intragenic	823	no folding
folding didn't meet CID-miRNA criteria	MELmiRNA_451	chr12	1818464	1818547	-							2	4																	intragenic	4	no folding
folding didn't meet CID-miRNA criteria	MELmiRNA_452	chr12	1926151	1926234	-									1	8			1	2	1	10	1	3							intragenic	23	no folding
folding didn't meet CID-miRNA criteria	MELmiRNA_454	chr12	28822344	28822422	+									1	2					1	3									intergenic	5	no folding
folding didn't meet CID-miRNA criteria	MELmiRNA_455	chr12	34263898	34263979	-																			7	71					intergenic	71	no folding
folding didn't meet CID-miRNA criteria	MELmiRNA_456	chr12	43360641	43360707	-	2	36																							intragenic	36	no folding
folding didn't meet CID-miRNA criteria	MELmiRNA_458	chr12	81604886	81604969	+	2	6																							intergenic	6	no folding
folding didn't meet CID-miRNA criteria	MELmiRNA_459	chr12	88396356	88396438	-			2	4					2	5															intragenic	9	no folding
folding didn't meet CID-miRNA criteria	MELmiRNA_460	chr12	88627691	88627777	+							1	2																	intergenic	2	no folding
folding didn't meet CID-miRNA criteria	MELmiRNA_464	chr12	105691892	105691953	-							1	2																	intergenic	2	no folding
folding didn't meet CID-miRNA criteria	MELmiRNA_467	chr12	123978279	123978364	-							7	95			7	162			4	28									intergenic	285	no folding
folding didn't meet CID-miRNA criteria	MELmiRNA_468	chr12	126216626	126216711	-	10	80																							intergenic	80	no folding
folding didn't meet CID-miRNA criteria	MELmiRNA_469	chr12	132073355	132073428	-	2	55																							intragenic	55	no folding
folding didn't meet CID-miRNA criteria	MELmiRNA_471	chr13	40532870	40532951	-					3	52																			intergenic	52	no folding
folding didn't meet CID-miRNA criteria	MELmiRNA_476	chr13	96382718	96382767	+	1	2																							intergenic	2	no folding
folding didn't meet CID-miRNA criteria	MELmiRNA_478	chr13	110120639	110120711	-													2	6											intragenic	6	no folding
folding didn't meet CID-miRNA criteria	MELmiRNA_479	chr13	113066798	113066862	-													1	2											intergenic	2	no folding
folding didn't meet CID-miRNA criteria	MELmiRNA_480	chr13	114057402	114057489	+									2	4															intergenic	4	no folding
folding didn't meet CID-miRNA criteria	MELmiRNA_482	chr14	22495994	22496082	-																	2	6							intragenic	6	no folding
folding didn't meet CID-miRNA criteria	MELmiRNA_483	chr14	26178384	26178455	+											1	2													intergenic	2	no folding
folding didn't meet CID-miRNA criteria	MELmiRNA_485	chr14	31810050	31810129	-									1	2															intergenic	2	no folding
folding didn't meet CID-miRNA criteria	MELmiRNA_487	chr14	37137359	37137431	-	1	5																							intergenic	5	no folding
folding didn't meet CID-miRNA criteria	MELmiRNA_491	chr14	74138619	74138697	-	2	7																							intragenic	7	no folding
folding didn't meet CID-miRNA criteria	MELmiRNA_492	chr14	89411154	89411205	-									2	6	2	4	2	12											intragenic	22	no folding
folding didn't meet CID-miRNA criteria	MELmiRNA_494	chr14	95069652	95069727	-									1	3															intragenic	3	no folding
folding didn't meet CID-miRNA criteria	MELmiRNA_495	chr14	99508010	99508091	-	3	869																							intergenic	869	no folding
folding didn't meet CID-miRNA criteria	MELmiRNA_499	chr14	102873927	102874000	+									2	5															intragenic	5	no folding
folding didn't meet CID-miRNA criteria	MELmiRNA_500	chr14	103058046	103058091	-	3	17																							intragenic	17	no folding
folding didn't meet CID-miRNA criteria	MELmiRNA_501	chr14	103712725	103712797	+					2	12	2	42	2	13	2	7	2	29			2	13							intragenic	116	no folding
folding didn't meet CID-miRNA criteria	MELmiRNA_502	chr14	104215076	104215131	-							1	2																	intergenic	2	no folding
folding didn't meet CID-miRNA criteria	MELmiRNA_505	chr15	38149119	38149198	+													2	5											intergenic	5	no folding
folding didn't meet CID-miRNA criteria	MELmiRNA_506	chr15	39640388	39640467	-							2	39																	intragenic	39	no folding
folding didn't meet CID-miRNA criteria	MELmiRNA_509	chr15	68906399	68906447	+															1	2									intergenic	2	no folding
folding didn't meet CID-miRNA criteria	MELmiRNA_510	chr15	73489925	73489999	+																	1	2							intragenic	2	no folding
folding didn't meet CID-miRNA criteria	MELmiRNA_511	chr15	73534386	73534459	-	1	7																							intragenic	7	no folding
folding didn't meet CID-miRNA criteria	MELmiRNA_515	chr15	87679360	87679438	+							29	358																	intergenic	358	no folding
folding didn't meet CID-miRNA criteria	MELmiRNA_518	chr15	89338402	89338473	+					2	5	4	81	4	25	4	50	5	36	3	33					2	11			intragenic	241	no folding
folding didn't meet CID-miRNA criteria	MELmiRNA_519	chr15	90804161	90804243	-									1	2	1	2													intragenic	4	no folding
folding didn't meet CID-miRNA criteria	MELmiRNA_526	chr16	3631852	3631927	-	5	32																							intergenic	32	no folding
folding didn't meet CID-miRNA criteria	MELmiRNA_527	chr16	4718680	4718763	-	1	2																							intragenic	2	no folding
folding didn't meet CID-miRNA criteria	MELmiRNA_528	chr16	7578102	7578161	+													1	2											intragenic	2	no folding
folding didn't meet CID-miRNA criteria	MELmiRNA_529	chr16	11347373	11347451	+	1	2																							intragenic	2	no folding
folding didn't meet CID-miRNA criteria	MELmiRNA_530	chr16	14287333	14287414	+																					7	27			intergenic	27	no folding
folding didn't meet CID-miRNA criteria	MELmiRNA_545	chr16	21872128	21872214	+									1	2															intragenic	2	no folding
folding didn't meet CID-miRNA criteria	MELmiRNA_551	chr16	33870217	33870299	+							2	9			2	8	8	35											intergenic	52	no folding
folding didn't meet CID-miRNA criteria	MELmiRNA_552	chr16	45564746	45564834	-	6	613																							intragenic	613	no folding
folding didn't meet CID-miRNA criteria	MELmiRNA_554	chr16	47201413	47201459	+	1	3																							intragenic	3	no folding
folding didn't meet CID-miRNA criteria	MELmiRNA_556	chr16	55016549	55016631	+	2	6																							intragenic	6	no folding
folding didn't meet CID-miRNA criteria	MELmiRNA_561	chr16	70646898	70646958	-	9	1575	4	13	3	33	7	31	8	63			6	38							5	13	6	23	intragenic	1789	no folding
folding didn't meet CID-miRNA criteria	MELmiRNA_562	chr16	70646899	70646957	-											3	15			3	9									intragenic	24	no folding
folding didn't meet CID-miRNA criteria	MELmiRNA_565	chr16	80459540	80459607	-	3	8			3	8	3	6	3	6	1	2			1	2	1	2			1	2			intragenic	36	no folding
folding didn't meet CID-miRNA criteria	MELmiRNA_568	chr16	84332727	84332809	-							2	5																	intragenic	5	no folding
folding didn't meet CID-miRNA criteria	MELmiRNA_569	chr16	86460833	86460916	+	4	31																							intergenic	31	no folding
folding didn't meet CID-miRNA criteria	MELmiRNA_570	chr16	86943331	86943398	-							3	19	2	7			4	17	3	9					2	4	2	4	intergenic	60	no folding
folding didn't meet CID-miRNA criteria	MELmiRNA_571	chr16	87127215	87127289	-	1	6					1	2																	intragenic	8	no folding
folding didn't meet CID-miRNA criteria	MELmiRNA_575	chr17	2249906	2249986	+	2	1075																							intragenic	1075	no folding
folding didn't meet CID-miRNA criteria	MELmiRNA_576	chr17	2249908	2249979	+			1	2	1	4			1	7									1	2					intragenic	15	no folding
folding didn't meet CID-miRNA criteria	MELmiRNA_577	chr17	2698588	2698662	-							2	8																	intragenic	8	no folding
folding didn't meet CID-miRNA criteria	MELmiRNA_580	chr17	7964338	7964413	-	2	11																							intergenic	11	no folding
folding didn't meet CID-miRNA criteria	MELmiRNA_581	chr17	7964935	7964985	+									2	13			2	11											intergenic	24	no folding
folding didn't meet CID-miRNA criteria	MELmiRNA_582	chr17	8030364	8030440	+																					4	13			intergenic	13	no folding
folding didn't meet CID-miRNA criteria	MELmiRNA_583	chr17	8031218	8031302	+	5	101													6	132	6	216							intergenic	449	no folding
folding didn't meet CID-miRNA criteria	MELmiRNA_584	chr17	8726109	8726161	+	2	271	1	26	2	73	2	171	2	64	2	24	2	94	2	48	2	475	1	5	2	17	1	20	intragenic	1288	no folding
folding didn't meet CID-miRNA criteria	MELmiRNA_585	chr17	17324561	17324646	+			1	2																					intragenic	2	no folding
folding didn't meet CID-miRNA criteria	MELmiRNA_592	chr17	34658892	34658963	-													1	2							1	2	1	2	intergenic	6	no folding
folding didn't meet CID-miRNA criteria	MELmiRNA_597	chr17	57937302	57937364	-	3	322	3	58	3	585	3	980	3	31	3	220	3	533	3	218	3	95	3	55	3	121	3	219	intragenic	3437	no folding
folding didn't meet CID-miRNA criteria	MELmiRNA_600	chr17	69385718	69385801	+	5	16																							intergenic	16	no folding
folding didn't meet CID-miRNA criteria	MELmiRNA_601	chr17	70541611	70541689	+											2	41					2	28					2	137	intergenic	206	no folding
folding didn't meet CID-miRNA criteria	MELmiRNA_607	chr18	2382626	2382711	-	3	18																							intergenic	18	no folding
folding didn't meet CID-miRNA criteria	MELmiRNA_608	chr18	5885645	5885721	-	2	223											3	12											intergenic	235	no folding
folding didn't meet CID-miRNA criteria	MELmiRNA_609	chr18	8419414	8419492	-													1	2											intergenic	2	no folding
folding didn't meet CID-miRNA criteria	MELmiRNA_610	chr18	9465504	9465576	+	2	6			2	4	2	5	2	4															intergenic	19	no folding
folding didn't meet CID-miRNA criteria	MELmiRNA_614	chr18	18390750	18390824	-	2	56	2	9	2	75	2	479	2	85	2	62	2	171	2	190	2	65			2	19	2	82	intergenic	1293	no folding
folding didn't meet CID-miRNA criteria	MELmiRNA_617	chr18	22382937	22383015	+	3	1087																							intragenic	1087	no folding
folding didn't meet CID-miRNA criteria	MELmiRNA_621	chr18	73990167	73990251	-					2	6							2	25									2	6	intergenic	37	no folding
folding didn't meet CID-miRNA criteria	MELmiRNA_622	chr19	258297	258354	+	1	4																							intragenic	4	no folding
folding didn't meet CID-miRNA criteria	MELmiRNA_623	chr19	755932	756023	+															2	7									intragenic	7	no folding
folding didn't meet CID-miRNA criteria	MELmiRNA_625	chr19	1543844	1543909	-					2	6			2	21															intergenic	27	no folding
folding didn't meet CID-miRNA criteria	MELmiRNA_628	chr19	6584396	6584473	-	2	18			2	5	2	10																	intergenic	33	no folding
folding didn't meet CID-miRNA criteria	MELmiRNA_629	chr19	8306243	8306297	+	1	4																							intragenic	4	no folding
folding didn't meet CID-miRNA criteria	MELmiRNA_630	chr19	10751930	10752011	+							1	2									1	2							intragenic	4	no folding
folding didn't meet CID-miRNA criteria	MELmiRNA_633	chr19	23979117	23979201	-	12	7672																							intergenic	7672	no folding
folding didn't meet CID-miRNA criteria	MELmiRNA_634	chr19	23979118	23979200	-			3	67	6	79	7	161	8	66	6	99	10	520	6	92	5	137	2	17	4	44	4	65	intergenic	1347	no folding
folding didn't meet CID-miRNA criteria	MELmiRNA_635	chr19	32928989	32929065	-											2	5													intergenic	5	no folding
folding didn't meet CID-miRNA criteria	MELmiRNA_637	chr19	40305440	40305513	+													1	2											intragenic	2	no folding
folding didn't meet CID-miRNA criteria	MELmiRNA_638	chr19	44594727	44594781	+					1	4																			intergenic	4	no folding
folding didn't meet CID-miRNA criteria	MELmiRNA_639	chr19	45177968	45178039	+	1	2							1	2															intragenic	4	no folding
folding didn't meet CID-miRNA criteria	MELmiRNA_640	chr19	45975899	45975983	-	2	31																							intergenic	31	no folding
folding didn't meet CID-miRNA criteria	MELmiRNA_641	chr19	49403625	49403716	+									2	4															intergenic	4	no folding
folding didn't meet CID-miRNA criteria	MELmiRNA_642	chr19	50964289	50964329	-	1	2			1	2																			intragenic	4	no folding
folding didn't meet CID-miRNA criteria	MELmiRNA_648	chr19	52544280	52544351	+			1	2			1	6							1	2	1	2							intergenic	12	no folding
folding didn't meet CID-miRNA criteria	MELmiRNA_649	chr19	52571431	52571504	+	1	2																							intragenic	2	no folding
folding didn't meet CID-miRNA criteria	MELmiRNA_650	chr19	52571432	52571503	+																							1	3	intragenic	3	no folding
folding didn't meet CID-miRNA criteria	MELmiRNA_653	chr19	58452962	58453044	+	2	18			2	5	2	10																	intergenic	33	no folding
folding didn't meet CID-miRNA criteria	MELmiRNA_656	chr20	604234	604307	+	2	2121											2	41											intragenic	2162	no folding
folding didn't meet CID-miRNA criteria	MELmiRNA_661	chr20	36495992	36496063	-							2	26					2	9											intragenic	35	no folding
folding didn't meet CID-miRNA criteria	MELmiRNA_663	chr20	39705606	39705680	-							1	2	1	3	2	8	1	2	1	2	1	5			1	2			intergenic	24	no folding
folding didn't meet CID-miRNA criteria	MELmiRNA_665	chr20	55903853	55903911	+	2	6																							intergenic	6	no folding
folding didn't meet CID-miRNA criteria	MELmiRNA_666	chr20	57153043	57153109	+													2	4											intergenic	4	no folding
folding didn't meet CID-miRNA criteria	MELmiRNA_667	chr20	58367496	58367568	+											1	2													intergenic	2	no folding
folding didn't meet CID-miRNA criteria	MELmiRNA_673	chr21	34813284	34813376	-													1	2											intragenic	2	no folding
folding didn't meet CID-miRNA criteria	MELmiRNA_674	chr21	37888262	37888336	+																	1	2							intergenic	2	no folding
folding didn't meet CID-miRNA criteria	MELmiRNA_676	chr21	44061631	44061710	+							2	7	2	12					2	10									intergenic	29	no folding
folding didn't meet CID-miRNA criteria	MELmiRNA_678	chr22	15462680	15462765	-	2	10																							intergenic	10	no folding
folding didn't meet CID-miRNA criteria	MELmiRNA_684	chr22	34061646	34061735	+	5	43																							intragenic	43	no folding
folding didn't meet CID-miRNA criteria	MELmiRNA_685	chr22	34061653	34061732	+			1	5	1	3	1	3	2	18	1	2	1	2	3	13	1	2							intragenic	48	no folding
folding didn't meet CID-miRNA criteria	MELmiRNA_686	chr22	38044993	38045073	-					13	218									12	159	11	135							intragenic	512	no folding
folding didn't meet CID-miRNA criteria	MELmiRNA_690	chr22	41341277	41341343	+											2	7													intergenic	7	no folding
folding didn't meet CID-miRNA criteria	MELmiRNA_691	chr22	43834403	43834487	+							2	8																	intergenic	8	no folding
folding didn't meet CID-miRNA criteria	MELmiRNA_692	chr22	44611028	44611109	-	1	2											2	4	1	5									intragenic	11	no folding
folding didn't meet CID-miRNA criteria	MELmiRNA_695	chr22	47014641	47014689	-	2	63																							intergenic	63	no folding
folding didn't meet CID-miRNA criteria	MELmiRNA_697	chr22	48710058	48710127	+													2	4											intergenic	4	no folding
folding didn't meet CID-miRNA criteria	MELmiRNA_698	chr22	48740490	48740553	+							1	2																	intragenic	2	no folding
folding didn't meet CID-miRNA criteria	MELmiRNA_699	chr22	49089600	49089674	-	1	5																							intergenic	5	no folding
folding didn't meet CID-miRNA criteria	MELmiRNA_701	chrX	13535874	13535942	-							1	2					1	2											intragenic	4	no folding
folding didn't meet CID-miRNA criteria	MELmiRNA_703	chrX	19815755	19815834	-	2	30																							intergenic	30	no folding
folding didn't meet CID-miRNA criteria	MELmiRNA_704	chrX	19945133	19945220	-					2	5	2	32																	intragenic	37	no folding
folding didn't meet CID-miRNA criteria	MELmiRNA_705	chrX	20567226	20567293	+	1	5											1	9			1	7							intergenic	21	no folding
folding didn't meet CID-miRNA criteria	MELmiRNA_707	chrX	49662018	49662099	+	3	8																							intragenic	8	no folding
folding didn't meet CID-miRNA criteria	MELmiRNA_708	chrX	49662019	49662098	+							5	10					3	6	2	6	2	5							intragenic	27	no folding
folding didn't meet CID-miRNA criteria	MELmiRNA_712	chrX	88848295	88848373	+			3	30																			3	107	intergenic	137	no folding
folding didn't meet CID-miRNA criteria	MELmiRNA_720	chrX	153649991	153650060	+							1	2																	intragenic	2	no folding
folding didn't meet CID-miRNA criteria	MELmiRNA_722	chrY	8790788	8790868	-							2	6					1	2											intergenic	8	no folding
likely rRNA degradation product	MELmiRNA_110	chr2	100304909	100304984	+	6	613																							intragenic	613	good folding
likely rRNA degradation product	MELmiRNA_111	chr2	100802843	100802926	-	1	9											1	2											intergenic	11	good folding
likely rRNA degradation product	MELmiRNA_165	chr3	25943633	25943689	-	2	6																							intergenic	6	good folding
likely rRNA degradation product	MELmiRNA_180	chr3	117594012	117594070	-							2	28					1	2			1	2							intragenic	32	good folding
likely rRNA degradation product	MELmiRNA_184	chr3	128185089	128185166	-	2	11																							intergenic	11	good folding
likely rRNA degradation product	MELmiRNA_191	chr4	43440	43495	+	1	34																							intragenic	34	good folding
likely rRNA degradation product	MELmiRNA_194	chr4	7412936	7413013	+	2	19																							intragenic	19	good folding
likely rRNA degradation product	MELmiRNA_2	chr1	849107	849168	+	1	136																							intergenic	136	good folding
likely rRNA degradation product	MELmiRNA_211	chr4	186110954	186111020	+	2	4																							intergenic	4	good folding
likely rRNA degradation product	MELmiRNA_348	chr9	78376492	78376578	+	4	45																							intergenic	45	good folding
likely rRNA degradation product	MELmiRNA_360	chr9	127210515	127210579	-	1	2																							intergenic	2	good folding
likely rRNA degradation product	MELmiRNA_367	chr9	138184017	138184093	+	1	25					1	2		2	6														intergenic	29	good folding
likely rRNA degradation product	MELmiRNA_370	chr9	139604389	139604471	-	2	5																							intragenic	5	good folding
likely rRNA degradation product	MELmiRNA_439	chr11	76862893	76862974	-	4	67																							intergenic	67	good folding
likely rRNA degradation product	MELmiRNA_49	chr1	147027310	147027388	+	1	11																							intergenic	11	good folding
likely rRNA degradation product	MELmiRNA_5	chr1	1465590	1465654	+	4	51																							intragenic	51	good folding
likely rRNA degradation product	MELmiRNA_560	chr16	69253109	69253185	+	4	70																							intragenic	70	good folding
likely rRNA degradation product	MELmiRNA_563	chr16	70655482	70655560	-	9	1575	4	13	3	33	7	31	8	63			6	38							5	13	6	23	intragenic	1789	good folding
likely rRNA degradation product	MELmiRNA_564	chr16	70655483	70655559	-											3	15			3	9									intragenic	24	good folding
likely rRNA degradation product	MELmiRNA_567	chr16	84053901	84053982	-	4	462																							intergenic	462	good folding
likely rRNA degradation product	MELmiRNA_574	chr17	1499109	1499195	+	3	40																							intragenic	40	good folding
likely rRNA degradation product	MELmiRNA_586	chr17	18069519	18069601	+	2	1850																							intergenic	1850	good folding
likely rRNA degradation product	MELmiRNA_599	chr17	63252531	63252604	-	4	21																							intragenic	21	good folding
likely rRNA degradation product	MELmiRNA_606	chr17	77512576	77512658	+	2	24																							intergenic	24	good folding
likely rRNA degradation product	MELmiRNA_620	chr18	72332488	72332571	+	3	44																							intergenic	44	good folding
likely rRNA degradation product	MELmiRNA_626	chr19	3311215	3311280	+							1	3	2	4			1	2											intragenic	9	good folding
likely rRNA degradation product	MELmiRNA_654	chr19	59177600	59177678	+	2	15																							intragenic	15	good folding
likely rRNA degradation product	MELmiRNA_662	chr20	36786433	36786520	-	4	24																							intergenic	24	good folding
likely rRNA degradation product	MELmiRNA_706	chrX	48943630	48943720	+	3	19																							intergenic	19	good folding
likely rRNA degradation product	MELmiRNA_429	chr11	61032639	61032710	+	3	68																							intergenic	68	good folding
>2bp overlap with an exon	MELmiRNA_118	chr2	131310500	131310577	-					1	3																			intergenic	3	good folding
>2bp overlap with an exon	MELmiRNA_143	chr2	208327776	208327850	+									1	2															intragenic	2	good folding
>2bp overlap with an exon	MELmiRNA_153	chr2	241174834	241174906	+	1	3																							intragenic	3	good folding
>2bp overlap with an exon	MELmiRNA_168	chr3	41255736	41255814	+															3	13									intragenic	13	good folding
>2bp overlap with an exon	MELmiRNA_221	chr5	92982164	92982242	-	2	18	1	2	1	2	1	2	3	19					1	3					1	2			intragenic	48	good folding
>2bp overlap with an exon	MELmiRNA_24	chr1	45444150	45444221	-	1	3																							intragenic	3	good folding
>2bp overlap with an exon	MELmiRNA_240	chr5	157218624	157218679	-											1	2									1	2			intragenic	4	good folding
>2bp overlap with an exon	MELmiRNA_26	chr1	46151776	46151854	+							1	2																	intragenic	2	good folding
>2bp overlap with an exon	MELmiRNA_262	chr6	33046625	33046697	+	2	28					1	2									1	7							intragenic	37	good folding
>2bp overlap with an exon	MELmiRNA_266	chr6	44329921	44330000	-	5	25							5	27															intragenic	52	good folding
>2bp overlap with an exon	MELmiRNA_267	chr6	44329922	44329999	-			2	4	2	5	3	21			1	2			4	15	4	12							intragenic	59	good folding
>2bp overlap with an exon	MELmiRNA_293	chr7	44116972	44117038	+					1	2																			intragenic	2	good folding
>2bp overlap with an exon	MELmiRNA_304	chr7	101893206	101893259	+							2	4																	intragenic	4	good folding
>2bp overlap with an exon	MELmiRNA_307	chr7	138379380	138379462	-	3	18																							intragenic	18	good folding
>2bp overlap with an exon	MELmiRNA_308	chr7	138379386	138379452	-							2	4									3	6					1	12	intragenic	22	good folding
>2bp overlap with an exon	MELmiRNA_344	chr9	35598084	35598162	+	3	10	1	2	1	3			1	4															intragenic	19	good folding
>2bp overlap with an exon	MELmiRNA_394	chr10	112647833	112647906	+																							1	5	intragenic	5	good folding
>2bp overlap with an exon	MELmiRNA_4	chr1	1465586	1465658	-									1	2															intragenic	2	good folding
>2bp overlap with an exon	MELmiRNA_457	chr12	52911448	52911527	-							1	2	2	5					1	4			1	3					intragenic	14	good folding
>2bp overlap with an exon	MELmiRNA_481	chr14	22412287	22412368	+	1	2													1	3									intragenic	5	good folding
>2bp overlap with an exon	MELmiRNA_498	chr14	101500626	101500703	+									2	5															intragenic	5	good folding
>2bp overlap with an exon	MELmiRNA_553	chr16	47132643	47132702	-					1	2																			intragenic	2	good folding
>2bp overlap with an exon	MELmiRNA_594	chr17	39626373	39626449	-	3	31			2	14			1	3			1	2			2	4							intragenic	54	good folding
>2bp overlap with an exon	MELmiRNA_595	chr17	39626374	39626448	-			1	4																					intragenic	4	good folding
>2bp overlap with an exon	MELmiRNA_602	chr17	72597096	72597172	+									1	2	1	3													intragenic	5	good folding
>2bp overlap with an exon	MELmiRNA_611	chr18	10749573	10749650	-													1	2											intergenic	2	good folding
>2bp overlap with an exon	MELmiRNA_615	chr18	18767310	18767399	+					3	16	5	27	5	68	3	18	5	21									4	43	intragenic	193	good folding
>2bp overlap with an exon	MELmiRNA_616	chr18	18767311	18767398	+																					2	17			intragenic	17	good folding
>2bp overlap with an exon	MELmiRNA_627	chr19	6367436	6367507	-													1	2											intragenic	2	good folding
>2bp overlap with an exon	MELmiRNA_651	chr19	54160385	54160456	+	6	35																							intragenic	35	good folding
>2bp overlap with an exon	MELmiRNA_652	chr19	55083240	55083306	+	1	6	1	2					1	2															intragenic	10	good folding
>2bp overlap with an exon	MELmiRNA_694	chr22	44888110	44888201	+							3	6																	intragenic	6	good folding
>2bp overlap with an exon	MELmiRNA_709	chrX	53244788	53244873	-					2	4																			intragenic	4	good folding
>2bp overlap with an exon	MELmiRNA_721	chrX	153650065	153650123	+	2	22	2	10	2	10	2	40	3	14	2	8	2	21	2	6	3	27			2	9			intragenic	167	good folding
>2bp overlap with an exon	MELmiRNA_73	chr1	180627477	180627547	-					1	2																			intragenic	2	good folding
>2bp overlap with an exon	MELmiRNA_80	chr1	200124625	200124707	+	2	4							2	6															intergenic	10	good folding
>2bp overlap with an exon	MELmiRNA_84	chr1	224239634	224239705	-									1	2															intragenic	2	good folding
mature sequence didn't match to stem-loop	MELmiRNA_77	chr1	182620869	182620924	+													1	2											intergenic	2	good folding
mature sequence didn't match to stem-loop	MELmiRNA_101	chr2	52783172	52783249	-									2	27			4	102			2	10			3	29			intergenic	168	good folding
mature sequence didn't match to stem-loop	MELmiRNA_137	chr2	207356203	207356277	-	3	23													1	2	1	2							intragenic	27	good folding
mature sequence didn't match to stem-loop	MELmiRNA_138	chr2	207356203	207356277	+	4	25													1	2	1	2							intragenic	29	good folding
mature sequence didn't match to stem-loop	MELmiRNA_321	chr8	70852565	70852622	-									2	4															intragenic	4	good folding
mature sequence didn't match to stem-loop	MELmiRNA_405	chr11	8662351	8662408	+									2	12					3	9									intragenic	21	good folding
mature sequence didn't match to stem-loop	MELmiRNA_508	chr15	54444776	54444829	-																					2	4			intergenic	4	good folding
mature sequence didn't match to stem-loop	MELmiRNA_524	chr16	2126020	2126095	-							12	2878	5	363					5	204	5	130							intergenic	3575	good folding
mature sequence didn't match to stem-loop	MELmiRNA_534	chr16	15156249	15156324	-							12	2878	5	363					5	204	5	130							intergenic	3575	good folding
mature sequence didn't match to stem-loop	MELmiRNA_591	chr17	34235617	34235670	+	2	4																					2	4	intergenic	8	good folding
mature sequence didn't match to stem-loop	MELmiRNA_702	chrX	15420093	15420153	-													1	4											intragenic	4	good folding
DUPLICATE miRNA_92	MELmiRNA_93	chr2	11825022	11825101	+			1	2					1	4															intragenic	6	good folding
DUPLICATE miRNA_108	MELmiRNA_109	chr2	96827743	96827816	+			1	2	1	3	3	21			1	2	2	14			1	5	2	7	2	12	2	6	intragenic	72	good folding
DUPLICATE miRNA_126	MELmiRNA_127	chr2	177828920	177828983	-									2	6															intragenic	6	good folding
DUPLICATE miRNA_205	MELmiRNA_206	chr4	153629931	153630017	-					1	2					1	2							1	2					intragenic	6	good folding
DUPLICATE miRNA_278	MELmiRNA_277	chr6	120378023	120378103	+									3	8															intergenic	8	good folding
DUPLICATE miRNA_278	MELmiRNA_279	chr6	120378025	120378101	+													5	12											intergenic	12	good folding
DUPLICATE miRNA_282	MELmiRNA_283	chr6	138798043	138798124	-	1	4							2	26	1	3	2	22	1	2							1	2	intragenic	59	good folding
DUPLICATE miRNA_603	MELmiRNA_604	chr17	76714276	76714346	+									2	13	2	10													intragenic	23	good folding
DUPLICATE miRNA_646	MELmiRNA_645	chr19	52422037	52422120	+													3	27	3	14									intragenic	41	good folding
DUPLICATE miRNA_713	MELmiRNA_714	chrX	146139364	146139437	-	1	7															3	47							intergenic	54	good folding

## Sheet: present in 2 or more libraries
	NovelMelanomamiRNA	MirBASE Name	chromosome	chromo start	chromo end	strand	QF1160MB_#unique reads	QF1160MB_read count	MELB_#unique reads	MELB_read count	MM653_#unique reads	MM653_read count	D20_#unique reads	D20_read count	MM386_#unique reads	MM386_read count	MM426_#unique reads	MM426_read count	MM466_#unique reads	MM466_read count	MM603_#unique reads	MM603_read count	MM472_#unique reads	MM472_read count	D10_#unique reads	D10_read count	D11_#unique reads	D11_read count	MEL202_#unique reads	MEL202_read count	intra/intergenic	Total Read Count	Validated by CID-miRNA program
1	MELmiRNA_12	hsa-mir-1273d	chr1	10210363	10210448	+									1	8			1	2	1	10	1	3							intragenic	23	good folding
2	MELmiRNA_16	hsa-mir-3115	chr1	23243385	23243452	+											1	2			1	3									intragenic	5	good folding
3	MELmiRNA_30	hsa-mir-3116-1	chr1	62317046	62317119	+									1	3	1	2													intragenic	5	good folding
4	MELmiRNA_31	hsa-mir-3116-2	chr1	62317049	62317116	-									1	3	1	2													intragenic	5	good folding
5	MELmiRNA_46	hsa-mir-3118-1	chr1	141608812	141608886	+							1	2									1	3							intergenic	5	good folding
6	MELmiRNA_47	hsa-mir-3118-2	chr1	142005273	142005345	+							1	2									1	3							intergenic	5	good folding
7	MELmiRNA_48	hsa-mir-3118-3	chr1	142265664	142265738	-							1	2									1	3							intergenic	5	good folding
8	MELmiRNA_68	hsa-mir-3119-1	chr1	168387143	168387227	-							1	2	1	2							1	6							intragenic	10	good folding
9	MELmiRNA_69	hsa-mir-3119-2	chr1	168387143	168387227	+							1	2	1	2							1	6							intragenic	10	good folding
10	MELmiRNA_72	hsa-mir-3121	chr1	178674072	178674148	-	1	2			1	4			1	4	1	2	1	3	1	5	1	5			1	3	1	2	intragenic	30	good folding
11	MELmiRNA_82	hsa-mir-3122	chr1	210317578	210317650	+	1	3					2	4	1	3															intragenic	10	good folding
12	MELmiRNA_83	#	chr1	222652555	222652635	-													1	2			1	2							intragenic	4	good folding
13	MELmiRNA_85	hsa-mir-1537	chr1	234082913	234082993	-	1	7	1	5			1	9	2	28	1	9	1	19	1	10	1	2	1	8	1	2	1	4	intragenic	103	good folding
14	MELmiRNA_87	hsa-mir-3123	chr1	239362195	239362269	+	1	19			1	24	2	392	1	253	1	60	2	481	1	238	1	13	1	14	1	57	1	23	intragenic	1574	good folding
15	MELmiRNA_89	hsa-mir-3124	chr1	247087199	247087265	+	2	6					2	13	2	8	1	2	1	3	1	4	2	6							intergenic	42	good folding
16	MELmiRNA_92	hsa-mir-548s	chr2	11825021	11825102	+	1	4									1	3	1	3											intragenic	10	good folding
17	MELmiRNA_98	*	chr2	26324220	26324278	+							1	2	1	4			1	4											intragenic	10	good folding
18	MELmiRNA_104	hsa-mir-3126	chr2	69184318	69184391	+	1	3							1	3			1	6							1	4			intragenic	16	good folding
19	MELmiRNA_108	hsa-mir-3127	chr2	96827742	96827817	+	5	96							3	26															intragenic	122	good folding
20	MELmiRNA_112	#	chr2	101292342	101292430	+	1	2							1	2															intergenic	4	good folding
21	MELmiRNA_113	*	chr2	105567578	105567654	+	1	5			1	6																			intergenic	11	good folding
22	MELmiRNA_119	*	chr2	131598644	131598724	+	2	58	2	14	2	131	2	69	2	46	2	32			2	35	2	32	2	22	2	16			intragenic	455	good folding
23	MELmiRNA_122	*	chr2	134601163	134601236	+							1	2	1	5															intergenic	7	good folding
24	MELmiRNA_126	hsa-mir-3128	chr2	177828919	177828984	-	1	2	1	2									1	2	1	4					1	2			intragenic	12	good folding
25	MELmiRNA_130	hsa-mir-3129	chr2	189706007	189706082	-	3	19	1	2	5	26	3	12	1	3					1	2									intragenic	64	good folding
26	MELmiRNA_139	hsa-mir-3130-3	chr2	207356205	207356275	-			1	3	1	4					1	2	2	8					1	2	2	5			intragenic	24	good folding
27	MELmiRNA_140	hsa-mir-3130-4	chr2	207356205	207356275	+			1	3	1	4					1	2	2	8					1	2	2	5			intragenic	24	good folding
28	MELmiRNA_146	hsa-mir-3131	chr2	219631654	219631716	-									6	63	3	11	2	16	2	5									intragenic	95	good folding
29	MELmiRNA_147	hsa-mir-3132	chr2	220122039	220122113	-							1	2											1	3					intragenic	5	good folding
30	MELmiRNA_154	hsa-mir-3133	chr2	242065993	242066070	+			1	2	1	4	1	2			1	3	1	4									1	2	intragenic	17	good folding
31	MELmiRNA_156	hsa-mir-378b	chr3	10346913	10346969	+	3	674	2	184									2	143									3	277	intragenic	1278	good folding
32	MELmiRNA_158	hsa-mir-3134	chr3	15713809	15713882	-	1	2							1	2	1	4							1	2	1	2			intragenic	12	good folding
33	MELmiRNA_161	hsa-mir-3135	chr3	20154061	20154137	+											2	20	2	5											intragenic	25	good folding
34	MELmiRNA_166	hsa-mir-466	chr3	31178200	31178283	-									1	10			1	2									1	4	intergenic	16	good folding
35	MELmiRNA_174	hsa-mir-3136	chr3	69180799	69180876	-							2	11	2	23	2	13	2	14	2	9									intragenic	70	good folding
36	MELmiRNA_189	hsa-mir-3137	chr3	196336524	196336598	-									1	3					2	6									intragenic	9	good folding
37	MELmiRNA_195	hsa-mir-3138	chr4	9689333	9689414	-																					3	9	2	4	intragenic	13	good folding
38	MELmiRNA_197	*	chr4	86862641	86862714	+	1	14	2	9	4	79	4	194	4	89	1	10	1	37	3	84	2	17	1	9	1	11	2	47	intragenic	600	good folding
39	MELmiRNA_203	*	chr4	148885921	148886001	+	1	6			1	2			1	5					1	2	1	2							intragenic	17	good folding
40	MELmiRNA_205	hsa-mir-3140	chr4	153629929	153630018	-			1	2					1	3															intragenic	5	good folding
41	MELmiRNA_209	hsa-mir-548t	chr4	174425886	174425959	+									1	4	1	2													intragenic	6	good folding
42	MELmiRNA_236	hsa-mir-3141	chr5	153955765	153955825	-	2	8			1	3																			intergenic	11	good folding
43	MELmiRNA_238	*	chr5	156588987	156589067	-	1	2																					1	9	intragenic	11	good folding
44	MELmiRNA_241	hsa-mir-3142	chr5	159833987	159834068	+									1	3									1	2					intergenic	5	good folding
45	MELmiRNA_256	hsa-mir-3143	chr6	27223384	27223446	+											2	6	2	6	1	2									intergenic	14	good folding
46	MELmiRNA_269	hsa-mir-548u	chr6	57362889	57362969	+	1	2			1	2	1	4	1	5	1	2	1	7	1	6	1	3	1	5	1	6			intragenic	42	good folding
47	MELmiRNA_285	hsa-mir-1273c	chr6	155216186	155216262	+	1	3			1	2			1	2	1	2													intergenic	9	good folding
48	MELmiRNA_292	hsa-mir-3146	chr7	19711506	19711584	-									2	5							1	2							intragenic	7	good folding
49	MELmiRNA_295	hsa-mir-3147	chr7	57476673	57476738	+									4	24					3	44									intergenic	68	good folding
50	MELmiRNA_312	hsa-mir-548v	chr8	17583367	17583446	-	1	2					1	2	1	9	1	3									1	2	1	4	intragenic	22	good folding
51	MELmiRNA_313	hsa-mir-3148	chr8	29934330	29934406	-							1	17	1	2	1	2	1	5			1	2							intergenic	28	good folding
52	MELmiRNA_314	#	chr8	31047173	31047247	+											1	2	1	2											intragenic	4	good folding
53	MELmiRNA_327	hsa-mir-3150	chr8	96154318	96154397	+							1	3	1	2															intergenic	5	good folding
54	MELmiRNA_329	hsa-mir-3151	chr8	104236018	104236093	+					2	22	2	7	2	7			2	12			3	21	1	3					intragenic	72	good folding
55	MELmiRNA_335	*	chr8	144720795	144720875	-	3	93							2	10															intragenic	103	good folding
56	MELmiRNA_336	*	chr8	144720796	144720874	-					1	2	1	7					1	2							1	2			intragenic	13	good folding
57	MELmiRNA_341	hsa-mir-3152	chr9	18563304	18563377	+	1	4			3	9																			intragenic	13	good folding
58	MELmiRNA_343	#	chr9	31569688	31569773	+													1	2											intergenic	2	good folding
59	MELmiRNA_353	hsa-mir-3153	chr9	91116960	91117041	+	1	4			1	2									2	4			1	4			1	3	intragenic	17	good folding
60	MELmiRNA_355	hsa-mir-3074	chr9	96888117	96888197	-			1	2													1	2					1	2	intragenic	6	good folding
61	MELmiRNA_371	#	chr10	677636	677711	-																	1	2	1	2					intragenic	4	good folding
62	MELmiRNA_373	hsa-mir-3155	chr10	6234165	6234246	+	1	3					1	2																	intragenic	5	good folding
63	MELmiRNA_379	hsa-mir-3156-1	chr10	44979468	44979542	+															1	3							1	2	intergenic	5	good folding
64	MELmiRNA_380	*	chr10	49991908	49991973	-											1	2					1	3	1	4	1	2			intragenic	11	good folding
65	MELmiRNA_388	hsa-mir-3157	chr10	97814062	97814146	-	1	4					1	2	1	2															intergenic	8	good folding
66	MELmiRNA_389	hsa-mir-3158-1	chr10	103351164	103351244	+	2	21	1	4	2	23	1	3	1	6	2	4	1	3					1	2	1	2	1	9	intragenic	77	good folding
67	MELmiRNA_390	hsa-mir-3158-2	chr10	103351164	103351244	-	2	21	1	4	2	23	1	3	1	6	2	4	1	3					1	2	1	2	1	9	intragenic	77	good folding
68	MELmiRNA_403	*	chr11	2178163	2178244	-	1	49	1	2	1	3	1	24	1	7	1	19	1	31	1	6									intergenic	141	good folding
69	MELmiRNA_413	hsa-mir-3159	chr11	18365910	18365983	+	1	3			1	4	1	2	1	2															intergenic	11	good folding
70	MELmiRNA_417	*	chr11	43661988	43662039	+	1	13	1	3			1	3			1	4	1	2	1	2	1	2							intragenic	29	good folding
71	MELmiRNA_418	*	chr11	43848308	43848364	+					1	5	1	67	1	9	1	24	1	46	1	10	1	2	1	2	1	6	1	3	intergenic	174	good folding
72	MELmiRNA_420	hsa-mir-3160-1	chr11	46429931	46430015	-	1	2					1	2					1	2											intragenic	6	good folding
73	MELmiRNA_421	hsa-mir-3160-2	chr11	46429933	46430013	+	1	2					1	2					1	2											intragenic	6	good folding
74	MELmiRNA_423	hsa-mir-3161	chr11	48074910	48074986	+													1	11			2	9							intragenic	20	good folding
75	MELmiRNA_427	hsa-mir-3162	chr11	59119126	59119207	-							1	2	3	8	1	4			2	7									intragenic	21	good folding
76	MELmiRNA_433	hsa-mir-3163	chr11	66458481	66458553	-	1	7			1	2	1	2															1	3	intragenic	14	good folding
77	MELmiRNA_434	hsa-mir-3164	chr11	68607220	68607302	+	1	73	1	8	1	3	1	10	2	46	1	4	2	17	1	14	1	2	1	2	1	11	2	8	intragenic	198	good folding
78	MELmiRNA_435	hsa-mir-3165	chr11	71460922	71460996	-	1	3			1	2																			intragenic	5	good folding
79	MELmiRNA_440	hsa-mir-3166	chr11	87549318	87549409	-																	1	2			1	3			intergenic	5	good folding
80	MELmiRNA_441	#	chr11	87549320	87549407	+									1	2			1	2											intergenic	4	good folding
81	MELmiRNA_442	#	chr11	87549320	87549407	-									1	2			1	2											intergenic	4	good folding
82	MELmiRNA_443	hsa-mir-1260b	chr11	95714250	95714338	+					3	418	2	379													2	130			intragenic	927	good folding
83	MELmiRNA_477	hsa-mir-3170	chr13	97658779	97658855	+	1	3			1	6			1	5			1	3	1	3			1	2					intragenic	22	good folding
84	MELmiRNA_503	hsa-mir-3118-4	chr15	19302674	19302748	+							1	2									1	3							intergenic	5	good folding
85	MELmiRNA_517	hsa-mir-3174	chr15	88350991	88351077	+	1	2			1	4	1	2	1	5			1	2	1	3	1	2					1	2	intragenic	22	good folding
86	MELmiRNA_520	hsa-mir-3175	chr15	91248633	91248709	+	1	8	1	4	1	17			1	4	1	4			1	14	1	2	1	2	2	20	1	16	intragenic	91	good folding
87	MELmiRNA_521	hsa-mir-3176	chr16	533278	533367	+	2	5					4	18	2	9	2	9			2	5									intragenic	46	good folding
88	MELmiRNA_522	*	chr16	1079767	1079843	+							2	20									2	12							intragenic	32	good folding
89	MELmiRNA_523	hsa-mir-3177	chr16	1724987	1725068	+									2	13					2	4									intragenic	17	good folding
90	MELmiRNA_531	hsa-mir-3179-1	chr16	14902866	14902949	+									3	13	3	6													intergenic	19	good folding
91	MELmiRNA_533	hsa-mir-3180-2	chr16	14912582	14912669	+									5	363					5	204	8	143							intergenic	710	good folding
92	MELmiRNA_535	hsa-mir-3179-2	chr16	16301517	16301600	+									3	13	3	6													intergenic	19	good folding
93	MELmiRNA_537	hsa-mir-3180-4	chr16	16311237	16311324	+									5	363					5	204	8	143							intergenic	710	good folding
94	MELmiRNA_539	hsa-mir-3180-6	chr16	18403538	18403625	-									5	363					5	204	8	143							intergenic	710	good folding
95	MELmiRNA_540	hsa-mir-3179-3	chr16	18413252	18413335	-									3	13	3	6													intergenic	19	good folding
96	MELmiRNA_547	hsa-mir-548w	chr16	25944059	25944132	+	1	4			1	3	1	2	1	2											1	2			intragenic	13	good folding
97	MELmiRNA_550	*	chr16	31280808	31280876	-	1	62	1	12													1	2	1	2					intragenic	78	good folding
98	MELmiRNA_555	hsa-mir-3181	chr16	49333717	49333789	+									2	4			1	2											intragenic	6	good folding
99	MELmiRNA_566	hsa-mir-3182	chr16	82099452	82099514	+	2	28					2	224	2	67	2	154	2	225			2	29					2	11	intragenic	738	good folding
100	MELmiRNA_572	hsa-mir-3183	chr17	872466	872549	-	1	6			1	2			1	4					1	7									intragenic	19	good folding
101	MELmiRNA_590	hsa-mir-3184	chr17	25468230	25468304	-	1	2					1	7	2	29			1	6	1	7									intragenic	51	good folding
102	MELmiRNA_598	*	chr17	62463829	62463889	-							2	84			2	8	2	33			2	7	2	17	2	10			intergenic	159	good folding
103	MELmiRNA_603	hsa-mir-3065	chr17	76714272	76714350	+							2	5															2	9	intragenic	14	good folding
104	MELmiRNA_613	hsa-mir-3156-2	chr18	14820165	14820241	+															1	3							1	2	intragenic	5	good folding
105	MELmiRNA_624	hsa-mir-3187	chr19	764584	764653	+							2	5	5	60	1	2	1	2	3	12					1	2			intragenic	83	good folding
106	MELmiRNA_632	hsa-mir-3189	chr19	18358372	18358444	+									2	8					1	2									intragenic	10	good folding
107	MELmiRNA_643	*	chr19	51272806	51272860	+	1	2			1	2	1	2																	intergenic	6	good folding
108	MELmiRNA_644	hsa-mir-320e	chr19	51904390	51904442	-	1	2											1	2									1	2	intragenic	6	good folding
109	MELmiRNA_646	hsa-mir-3190	chr19	52422039	52422118	+	4	20			2	9	3	9			4	18									2	7			intragenic	63	good folding
110	MELmiRNA_647	hsa-mir-3191	chr19	52422041	52422116	-	1	3							2	8															intragenic	11	good folding
111	MELmiRNA_655	#	chr19	60894747	60894812	+							1	2																	intragenic	2	good folding
112	MELmiRNA_657	hsa-mir-3192	chr20	18399259	18399335	+	3	18			2	9	4	29	3	6	1	3	3	24	1	3	2	4			2	7	1	4	intragenic	107	good folding
113	MELmiRNA_659	hsa-mir-3193	chr20	29658650	29658704	+					2	5			1	3													2	4	intergenic	12	good folding
114	MELmiRNA_664	hsa-mir-3194	chr20	49502849	49502921	-							2	9					2	6											intragenic	15	good folding
115	MELmiRNA_670	hsa-mir-3156-3	chr21	13700576	13700652	-															1	3							1	2	intergenic	5	good folding
116	MELmiRNA_671	hsa-mir-3118-5	chr21	13938967	13939042	-							1	2									1	3							intergenic	5	good folding
117	MELmiRNA_672	hsa-mir-548x	chr21	18980279	18980353	-															2	12					1	4			intergenic	16	good folding
118	MELmiRNA_675	hsa-mir-3197	chr21	41461354	41461426	+									1	3					1	2									intergenic	5	good folding
119	MELmiRNA_677	*	chr21	46406675	46406727	+	2	47	1	14	1	202	2	531	2	119	2	623	2	674	2	292	1	41	1	17	1	49	1	102	intragenic	2711	good folding
120	MELmiRNA_679	hsa-mir-3198	chr22	16626946	16627025	-							1	2	2	5					1	4			1	3					intragenic	14	good folding
121	MELmiRNA_681	hsa-mir-3199-1	chr22	26646513	26646600	-	2	8									1	2					1	4	1	3	1	3			intragenic	20	good folding
122	MELmiRNA_682	hsa-mir-3199-2	chr22	26646514	26646599	+	2	8									1	2					1	4	1	3	1	3			intragenic	20	good folding
123	MELmiRNA_683	hsa-mir-3200	chr22	29457544	29457628	+															1	6									intragenic	6	good folding
124	MELmiRNA_687	#	chr22	39161290	39161366	-							1	2	1	2															intragenic	4	good folding
125	MELmiRNA_710	#	chrX	62922610	62922689	-							1	2									1	2							intergenic	4	good folding
126	MELmiRNA_713	hsa-mir-514b	chrX	146139361	146139440	-							5	74	2	8			5	136	3	14									intergenic	232	good folding
127	MELmiRNA_716	hsa-mir-3202-1	chrX	152899742	152899822	+	2	11									1	2													intragenic	13	good folding
128	MELmiRNA_717	hsa-mir-3202-2	chrX	152899743	152899821	-	2	11									1	2													intragenic	13	good folding
	# Rare candidate. No mirbase name assigned as the total read count was <5
	* 16nt mature candidate. Do to the large number of NGS data being generated, mirBase is insisting on very stringent criteria for submission
	Alternate genomic loci

## Sheet: QF1160MB unique
NovelMelanomamiRNA	MirBASE Name	chromosome	chromo start	chromo end	strand	QF1160MB_#unique reads	QF1160MB_read count	MELB_#unique reads	MELB_read count	MM653_#unique reads	MM653_read count	D20_#unique reads	D20_read count	MM386_#unique reads	MM386_read count	MM426_#unique reads	MM426_read count	MM466_#unique reads	MM466_read count	MM603_#unique reads	MM603_read count	MM472_#unique reads	MM472_read count	D10_#unique reads	D10_read count	D11_#unique reads	D11_read count	MEL202_#unique reads	MEL202_read count	intra/intergenic	Total Read Count	Validated by CID-miRNA program
MELmiRNA_33	hsa-mir-3117	chr1	66866711	66866788	+	3	30																							intragenic	30	good folding
MELmiRNA_70	#	chr1	169343036	169343121	-	1	2																							intragenic	2	good folding
MELmiRNA_71	hsa-mir-3120	chr1	170374571	170374651	+	1	7																							intragenic	7	good folding
MELmiRNA_79	#	chr1	199955276	199955358	+	1	2																							intragenic	2	good folding
MELmiRNA_86	#	chr1	235701036	235701120	+	1	2																							intragenic	2	good folding
MELmiRNA_167	#	chr3	38039382	38039465	+	1	4																							intragenic	4	good folding
MELmiRNA_178	#	chr3	106771868	106771943	+	1	3																							intragenic	3	good folding
MELmiRNA_204	#	chr4	153629928	153630019	-	2	4																							intragenic	4	good folding
MELmiRNA_220	#	chr5	79177622	79177703	+	1	3																							intergenic	3	good folding
MELmiRNA_227	#	chr5	122623382	122623443	+	1	2																							intergenic	2	good folding
MELmiRNA_233	#	chr5	149801703	149801788	-	1	2																							intergenic	2	good folding
MELmiRNA_235	#	chr5	151419582	151419671	-	2	4																							intergenic	4	good folding
MELmiRNA_251	#	chr6	6114563	6114644	+	1	2																							intragenic	2	good folding
MELmiRNA_270	#	chr6	76194845	76194908	+	1	2																							intragenic	2	good folding
MELmiRNA_272	#	chr6	101501715	101501788	+	2	4																							intergenic	4	good folding
MELmiRNA_291	#	chr7	5456302	5456372	+	1	2																							intergenic	2	good folding
MELmiRNA_372	*	chr10	5066616	5066674	+	2	8																							intergenic	8	good folding
MELmiRNA_376	#	chr10	14070713	14070788	-	1	3																							intragenic	3	good folding
MELmiRNA_395	#	chr10	113159400	113159478	-	1	2																							intergenic	2	good folding
MELmiRNA_409	*	chr11	10658784	10658861	+	2	79																							intragenic	79	good folding
MELmiRNA_414	#	chr11	19738126	19738205	+	2	4																							intragenic	4	good folding
MELmiRNA_428	#	chr11	59119128	59119205	-	1	2																							intragenic	2	good folding
MELmiRNA_453	#	chr12	21562861	21562934	+	1	2																							intergenic	2	good folding
MELmiRNA_493	hsa-mir-3173	chr14	94674009	94674076	-	2	9																							intragenic	9	good folding
MELmiRNA_507	#	chr15	40485208	40485283	+	1	2																							intragenic	2	good folding
MELmiRNA_512	#	chr15	73930568	73930623	-	1	2																							intragenic	2	good folding
MELmiRNA_525	hsa-mir-3178	chr16	2521924	2522007	-	3	162																							intergenic	162	good folding
MELmiRNA_546	#	chr16	24121956	24122041	+	1	2																							intragenic	2	good folding
MELmiRNA_593	#	chr17	37314324	37314395	-	1	2																							intragenic	2	good folding
MELmiRNA_636	#	chr19	32963584	32963663	-	1	2																							intergenic	2	good folding
MELmiRNA_658	#	chr20	23379831	23379912	+	1	2																							intragenic	2	good folding
MELmiRNA_668	hsa-mir-3195	chr20	60073253	60073336	+	3	17																							intragenic	17	good folding
MELmiRNA_669	hsa-mir-3196	chr20	61340576	61340639	+	2	62																							intragenic	62	good folding
# Rare candidate. No mirbase name assigned as the total read count was <5
* 16nt mature candidate. Do to the large number of NGS data being generated, mirBase is insisting on very stringent criteria for submission
Alternate genomic loci

## Sheet: MELB_unique
Novel Melanoma miRNA	chromosome	chromo start	chromo end	strand	QF1160MB_#unique reads	QF1160MB_read count	MELB_#unique reads	MELB_read count	MM653_#unique reads	MM653_read count	D20_#unique reads	D20_read count	MM386_#unique reads	MM386_read count	MM426_#unique reads	MM426_read count	MM466_#unique reads	MM466_read count	MM603_#unique reads	MM603_read count	MM472_#unique reads	MM472_read count	D10_#unique reads	D10_read count	D11_#unique reads	D11_read count	MEL202_#unique reads	MEL202_read count	intra/intergenic	Total Read Count	Validated by CID-miRNA program

## Sheet: MM653_unique
NovelMelanomamiRNA	MirBASE Name	chromosome	chromo start	chromo end	strand	QF1160MB_#unique reads	QF1160MB_read count	MELB_#unique reads	MELB_read count	MM653_#unique reads	MM653_read count	D20_#unique reads	D20_read count	MM386_#unique reads	MM386_read count	MM426_#unique reads	MM426_read count	MM466_#unique reads	MM466_read count	MM603_#unique reads	MM603_read count	MM472_#unique reads	MM472_read count	D10_#unique reads	D10_read count	D11_#unique reads	D11_read count	MEL202_#unique reads	MEL202_read count	intra/intergenic	Total Read Count	Validated by CID-miRNA program
MELmiRNA_20	#	chr1	36188623	36188701	+					1	2																			intragenic	2	good folding
MELmiRNA_78	#	chr1	197070124	197070205	-					1	2																			intergenic	2	good folding
MELmiRNA_114	#	chr2	109236844	109236927	+					2	4																			intragenic	4	good folding
MELmiRNA_237	#	chr5	155186860	155186928	+					1	2																			intergenic	2	good folding
MELmiRNA_242	#	chr5	170746274	170746356	-					1	2																			intergenic	2	good folding
MELmiRNA_287	#	chr6	159105691	159105764	-					1	2																			intragenic	2	good folding
MELmiRNA_362	hsa-mir-3154	chr9	130047047	130047130	-					2	39																			intragenic	39	good folding
MELmiRNA_366	#	chr9	136411078	136411139	+					2	4																			intragenic	4	good folding
MELmiRNA_449	hsa-mir-3167	chr11	126363564	126363648	-					1	8																			intragenic	8	good folding
MELmiRNA_466	#	chr12	123966058	123966136	+					1	2																			intergenic	2	good folding
MELmiRNA_474	#	chr13	75251256	75251342	+					1	2																			intragenic	2	good folding
MELmiRNA_496	hsa-mir-1193	chr14	100566142	100566219	+					2	10																			intergenic	10	good folding
MELmiRNA_497	hsa-mir-323b	chr14	100592309	100592390	+					3	36																			intergenic	36	good folding
MELmiRNA_514	#	chr15	86956082	86956159	-					1	2																			intergenic	2	good folding
MELmiRNA_541	#	chr16	20363561	20363640	-					1	2																			intergenic	2	good folding
MELmiRNA_542	#	chr16	20501894	20501973	+					1	2																			intergenic	2	good folding
MELmiRNA_660	#	chr20	32100582	32100661	+					1	2																			intragenic	2	good folding
# Rare candidate. No mirbase name assigned as the total read count was <5
* 16nt mature candidate. Do to the large number of NGS data being generated, mirBase is insisting on very stringent criteria for submission
Alternate genomic loci

## Sheet: D20_unique
NovelMelanomamiRNA	MirBASE Name	chromosome	chromo start	chromo end	strand	QF1160MB_#unique reads	QF1160MB_read count	MELB_#unique reads	MELB_read count	MM653_#unique reads	MM653_read count	D20_#unique reads	D20_read count	MM386_#unique reads	MM386_read count	MM426_#unique reads	MM426_read count	MM466_#unique reads	MM466_read count	MM603_#unique reads	MM603_read count	MM472_#unique reads	MM472_read count	D10_#unique reads	D10_read count	D11_#unique reads	D11_read count	MEL202_#unique reads	MEL202_read count	intra/intergenic	Total Read Count	Validated by CID-miRNA program
MELmiRNA_6	#	chr1	2048292	2048364	+							1	2																	intragenic	2	good folding
MELmiRNA_117	#	chr2	119964966	119965027	+							1	2																	intragenic	2	good folding
MELmiRNA_200	#	chr4	141292876	141292963	+							2	4																	intragenic	4	good folding
MELmiRNA_244	#	chr5	171764437	171764510	-							2	4																	intragenic	4	good folding
MELmiRNA_275	#	chr6	118388092	118388166	-							1	2																	intragenic	2	good folding
MELmiRNA_276	#	chr6	118388093	118388165	+							1	2																	intragenic	2	good folding
MELmiRNA_278	hsa-mir-3144	chr6	120378024	120378102	+							5	16																	intergenic	16	good folding
MELmiRNA_282	hsa-mir-3145	chr6	138798043	138798124	-							3	16																	intragenic	16	good folding
MELmiRNA_288	#	chr6	166253260	166253343	-							1	2																	intergenic	2	good folding
MELmiRNA_391	#	chr10	103756579	103756660	-							1	2																	intragenic	2	good folding
MELmiRNA_411	#	chr11	16583202	16583260	+							1	2																	intergenic	2	good folding
MELmiRNA_472	hsa-mir-3168	chr13	40573155	40573236	-							2	8																	intergenic	8	good folding
MELmiRNA_490	#	chr14	64581159	64581240	+							1	4																	intragenic	4	good folding
MELmiRNA_513	#	chr15	78331545	78331619	-							1	3																	intergenic	3	good folding
MELmiRNA_516	#	chr15	88228178	88228255	-							2	4																	intragenic	4	good folding
MELmiRNA_532	hsa-mir-3180-1	chr16	14912578	14912671	+							20	3066																	intergenic	3066	good folding
MELmiRNA_536	hsa-mir-3180-3	chr16	16311233	16311326	+							20	3066																	intergenic	3066	good folding
MELmiRNA_538	hsa-mir-3180-5	chr16	18403536	18403629	-							20	3066																	intergenic	3066	good folding
MELmiRNA_655	#	chr19	60894747	60894812	+							1	2																	intragenic	2	good folding
MELmiRNA_688	#	chr22	39623015	39623080	-							1	2																	intragenic	2	good folding
MELmiRNA_711	#	chrX	78842033	78842107	+							1	4																	intergenic	4	good folding
MELmiRNA_718	#	chrX	152899744	152899820	+							1	2																	intragenic	2	good folding
MELmiRNA_719	#	chrX	152899744	152899820	-							2	4																	intragenic	4	good folding
# Rare candidate. No mirbase name assigned as the total read count was <5
* 16nt mature candidate. Do to the large number of NGS data being generated, mirBase is insisting on very stringent criteria for submission
Alternate genomic loci

## Sheet: MM386_unique
NovelMelanomamiRNA	MirBASE Name	chromosome	chromo start	chromo end	strand	QF1160MB_#unique reads	QF1160MB_read count	MELB_#unique reads	MELB_read count	MM653_#unique reads	MM653_read count	D20_#unique reads	D20_read count	MM386_#unique reads	MM386_read count	MM426_#unique reads	MM426_read count	MM466_#unique reads	MM466_read count	MM603_#unique reads	MM603_read count	MM472_#unique reads	MM472_read count	D10_#unique reads	D10_read count	D11_#unique reads	D11_read count	MEL202_#unique reads	MEL202_read count	intra/intergenic	Total Read Count	Validated by CID-miRNA program
MELmiRNA_55	#	chr1	152343621	152343692	-									1	2															intragenic	2	good folding
MELmiRNA_135	hsa-mir-3130-1	chr2	207356203	207356277	-									4	35															intragenic	35	good folding
MELmiRNA_136	hsa-mir-3130-2	chr2	207356203	207356277	+									5	40															intragenic	40	good folding
MELmiRNA_172	#	chr3	55861572	55861653	-									1	2															intragenic	2	good folding
MELmiRNA_183	#	chr3	127760006	127760072	-									1	2															intragenic	2	good folding
MELmiRNA_252	#	chr6	10547936	10548013	-									1	2															intergenic	2	good folding
MELmiRNA_297	#	chr7	65737402	65737488	+									1	2															intragenic	2	good folding
MELmiRNA_318	#	chr8	62463395	62463476	-									1	2															intragenic	2	good folding
MELmiRNA_324	hsa-mir-3149	chr8	78041559	78041641	-									1	5															intergenic	5	good folding
MELmiRNA_328	#	chr8	100374367	100374446	+									2	4															intragenic	4	good folding
MELmiRNA_350	#	chr9	85051103	85051191	+									2	4															intergenic	4	good folding
MELmiRNA_361	#	chr9	129671513	129671597	-									1	2															intragenic	2	good folding
MELmiRNA_377	#	chr10	35408535	35408611	-									1	2															intragenic	2	good folding
MELmiRNA_398	#	chr10	118917189	118917264	-									1	4															intergenic	4	good folding
MELmiRNA_415	#	chr11	19738127	19738204	+									1	2															intragenic	2	good folding
MELmiRNA_444	#	chr11	100346804	100346883	+									1	2															intragenic	2	good folding
MELmiRNA_465	#	chr12	122415277	122415336	-									2	4															intergenic	4	good folding
MELmiRNA_484	hsa-mir-3171	chr14	27172251	27172324	-									2	12															intergenic	12	good folding
MELmiRNA_489	#	chr14	59572864	59572934	-									1	2															intergenic	2	good folding
MELmiRNA_543	#	chr16	21424878	21424950	-									1	2															intergenic	2	good folding
MELmiRNA_548	#	chr16	29518008	29518080	-									1	2															intergenic	2	good folding
MELmiRNA_578	#	chr17	6499492	6499544	+									1	2															intergenic	2	good folding
MELmiRNA_579	#	chr17	6499492	6499544	-									1	2															intergenic	2	good folding
MELmiRNA_589	#	chr17	23711803	23711886	+									1	2															intragenic	2	good folding
MELmiRNA_596	hsa-mir-3185	chr17	44156769	44156836	-									3	12															intragenic	12	good folding
MELmiRNA_612	#	chr18	14761250	14761324	+									1	2															intragenic	2	good folding
MELmiRNA_618	#	chr18	54055907	54055996	+									1	2															intragenic	2	good folding
# Rare candidate. No mirbase name assigned as the total read count was <5
* 16nt mature candidate. Do to the large number of NGS data being generated, mirBase is insisting on very stringent criteria for submission
Alternate genomic loci

## Sheet: MM426_unique
NovelMelanomamiRNA	MirBASE Name	chromosome	chromo start	chromo end	strand	QF1160MB_#unique reads	QF1160MB_read count	MELB_#unique reads	MELB_read count	MM653_#unique reads	MM653_read count	D20_#unique reads	D20_read count	MM386_#unique reads	MM386_read count	MM426_#unique reads	MM426_read count	MM466_#unique reads	MM466_read count	MM603_#unique reads	MM603_read count	MM472_#unique reads	MM472_read count	D10_#unique reads	D10_read count	D11_#unique reads	D11_read count	MEL202_#unique reads	MEL202_read count	intra/intergenic	Total Read Count	Validated by CID-miRNA program
MELmiRNA_50	#	chr1	147589968	147590041	+											1	3													intergenic	3	good folding
MELmiRNA_52	#	chr1	147975497	147975570	+											1	3													intergenic	3	good folding
MELmiRNA_186	#	chr3	154588873	154588948	+											1	2													intergenic	2	good folding
MELmiRNA_215	#	chr5	31506288	31506357	-											1	2													intragenic	2	good folding
MELmiRNA_245	#	chr5	172380327	172380409	+											1	2													intragenic	2	good folding
MELmiRNA_331	#	chr8	127945940	127946029	-											1	4													intergenic	4	good folding
MELmiRNA_332	#	chr8	127945940	127946029	+											1	4													intergenic	4	good folding
MELmiRNA_351	#	chr9	85051104	85051190	+											1	2													intergenic	2	good folding
MELmiRNA_486	hsa-mir-3172	chr14	32024052	32024130	+											2	8													intragenic	8	good folding
MELmiRNA_488	#	chr14	48279308	48279381	-											1	2													intergenic	2	good folding
MELmiRNA_573	#	chr17	872469	872546	-											1	2													intragenic	2	good folding
MELmiRNA_631	hsa-mir-3188	chr19	18253887	18253971	+											1	2													intergenic	2	good folding
MELmiRNA_680	#	chr22	19221619	19221704	+											1	2													intragenic	2	good folding
MELmiRNA_689	#	chr22	39747863	39747930	-											1	2													intergenic	2	good folding
MELmiRNA_693	#	chr22	44865594	44865663	+											1	3													intragenic	3	good folding
MELmiRNA_700	#	chrX	6442703	6442776	+											1	3													intergenic	3	good folding
# Rare candidate. No mirbase name assigned as the total read count was <5
* 16nt mature candidate. Do to the large number of NGS data being generated, mirBase is insisting on very stringent criteria for submission
Alternate genomic loci

[truncated: 6 more sheets: MM466_unique, MM603_unique, MM472_unique, D10_unique, D11_unique, MEL202_unique]
