# Supplementary material for: Characterization of the Melanoma miRNAome by Deep Sequencing
Source: PLoS One. 2010 Mar 12;5(3):e9685. doi: 10.1371/journal.pone.0009685 (PMC2837346; doi:10.1371/journal.pone.0009685)
Supplement: Table S8 — Known and Novel Mirtrons.xls. (0.02 MB XLS) [file pone.0009685.s008.xls]

## Sheet: Known miRNA
miRNA Name	Chr	StemLoop_Start	StemLoop_End	ChrStrand	GeneStart	GeneEnd	GeneStrand	GeneName	AccnNo	Map-on-gene
hsa-mir-877	chr6	30660088	30660173	+	30647148	30667288	+	ABCF1	NM_001025091	Intron_13..Exon_14
hsa-mir-877	chr6	30660088	30660173	+	30647148	30667288	+	ABCF1	NM_001090	Intron_12..Exon_13
hsa-mir-1226	chr3	47866049	47866123	+	47819402	47866689	+	DHX30	NM_014966	Intron_21..Exon_22
hsa-mir-1226	chr3	47866049	47866123	+	47819402	47866689	+	DHX30	NM_138615	Intron_20..Exon_21
hsa-mir-1227	chr19	2185061	2185148	-	2184154	2187328	-	PLEKHJ1	NM_018049	Intron_2..Exon_3
hsa-mir-1228	chr12	55874554	55874626	+	55808548	55893392	+	LRP1	NM_002332	Intron_49..Exon_50
hsa-mir-1287	chr10	100144965	100145054	-	100133312	100164968	-	PYROXD2	NM_032709	Exon_9..Intron_9
hsa-mir-1292	chr20	2581423	2581488	+	2581253	2587038	+	NOP56	NR_027700	Intron_1..Exon_2
hsa-mir-1292	chr20	2581423	2581488	+	2581253	2587039	+	NOP56	NM_006392	Intron_1..Exon_2
hsa-mir-1307	chr10	105144000	105144148	-	105138803	105146213	-	USMG5	NM_032747	Exon_4..Intron_4

## Sheet: Novel miRNA
miRNA Name	Chr	StemLoop_Start	StemLoop_End	ChrStrand	GeneStart	GeneEnd	GeneName	RefSeq ID	Map-on-gene	No. of Reads
MELmiRNA_293	chr7	44116972	44117038	+	44110484	44120684	AEBP1	NM_001129	Intron_12..Exon_13	2
MELmiRNA_344	chr9	35598084	35598162	+	35595280	35600038	TESK1	NM_006285	Intron_7..Exon_8	19
MELmiRNA_422	chr11	47157712	47157766	-	47155656	47164534	PACSIN3	NM_016223	Exon_5..Intron_5	2
MELmiRNA_481	chr14	22412287	22412368	+	22410799	22417131	LRP10	NM_014045	Intron_2..Exon_3	5
MELmiRNA_589	chr17	23711803	23711886	+	23708813	23713216	TMEM199	NM_152464	Intron_4..Exon_5	2
MELmiRNA_627	chr19	6367436	6367507	-	6364118	6375822	KHSRP	NM_003685	Intron_6..Exon_7	2
MELmiRNA_652	chr19	55083240	55083306	+	55072640	55083813	TBC1D17	NM_024682	Intron_15..Exon_16	10
MELmiRNA_709	chrX	53244788	53244873	-	53237228	53271329	KDM5C	NM_001146702	Exon_11..Intron_11	4
